# Supplementary material for: Functional Polymorphisms in the p53 Pathway Genes on the Genetic Susceptibility to Zika Virus Teratogenesis
Source: Front Cell Infect Microbiol. 2021 Jul 7;11:641413. doi: 10.3389/fcimb.2021.641413 (PMC8294037; doi:10.3389/fcimb.2021.641413)
Supplement: Supplementary file 1 [file DataSheet_1.zip]

Archive with 34 entries (34 files):
- Genotyping files/LIF - Genotyping file 1.eds
- Genotyping files/LIF - Genotyping file 10.eds
- Genotyping files/LIF - Genotyping file 12.eds
- Genotyping files/LIF - Genotyping file 2.eds
- Genotyping files/LIF - Genotyping file 3.eds
- Genotyping files/LIF - Genotyping file 4.eds
- Genotyping files/LIF - Genotyping file 5.eds
- Genotyping files/LIF - Genotyping file 6.eds
- Genotyping files/LIF - Genotyping file 7.eds
- Genotyping files/LIF - Genotyping file 8.eds
- Genotyping files/LIF - Genotyping file 9.eds
- Genotyping files/MDM2 - Genotyping file 1.eds
- Genotyping files/MDM2 - Genotyping file 2.eds
- Genotyping files/MDM2 - Genotyping file 3.eds
- Genotyping files/MDM2 - Genotyping file 4.eds
- Genotyping files/MDM2 - Genotyping file 5.eds
- Genotyping files/MIR605 - Genotyping file 1.eds
- Genotyping files/MIR605 - Genotyping file 10.eds
- Genotyping files/MIR605 - Genotyping file 11.eds
- Genotyping files/MIR605 - Genotyping file 2.eds
- Genotyping files/MIR605 - Genotyping file 3.eds
- Genotyping files/MIR605 - Genotyping file 4.eds
- Genotyping files/MIR605 - Genotyping file 5.eds
- Genotyping files/MIR605 - Genotyping file 6.eds
- Genotyping files/MIR605 - Genotyping file 7.eds
- Genotyping files/MIR605 - Genotyping file 8.eds
- Genotyping files/MIR605 - Genotyping file 9.eds
- Genotyping files/TP53 - Genotyping file 1.eds
- Genotyping files/TP53 - Genotyping file 2.eds
- Genotyping files/TP53 - Genotyping file 3.eds
- Genotyping files/TP53 - Genotyping file 4.eds
- Genotyping files/TP53 - Genotyping file 5.eds
- Genotyping files/TP53 - Genotyping file 6.eds
- Genotyping files/TP53 - Genotyping file 7.eds
