# Supplementary material for: Functional Polymorphisms in the p53 Pathway Genes on the Genetic Susceptibility to Zika Virus Teratogenesis
Source: Front Cell Infect Microbiol. 2021 Jul 7;11:641413. doi: 10.3389/fcimb.2021.641413 (PMC8294037; doi:10.3389/fcimb.2021.641413)
Supplement: Supplementary file 2 [file Table_1.xlsx]

## Sheet: Supplementary Table 1
Supplementary Table 1. General characteristics of the included study and their samples.
Dataset	Reference	Cells	ZIKV strain	Sample size	Samples	Plataform	Time of evaluation
GSE129180	Liu et al., 2019	human neuroprogenitor cells	Asian	5 ZIKV x 6 controls	GSM3702016 FD3_1 GSM3702017 FD3_2 GSM3702018 FDz3_1 GSM3702019 H&S3_1 GSM3702020 H&S3_2 GSM3702021 H&Sz3_1 GSM3702022 H&Sz3_2 GSM3702023 FV3_1 GSM3702024 FV3_2 GSM3702025 FVz3_1 GSM3702026 FVz3_2	GPL16791 - Illumina HiSeq 2500	72h post-infection
				6 ZIKV x 6 controls	GSM3702004 FD6_1 GSM3702005 FD6_2 GSM3702006 FDz6_1 GSM3702007 FDz6_2 GSM3702008 H&S6_1 GSM3702009 H&S6_2 GSM3702010 H&Sz6_1 GSM3702011 H&Sz6_2 GSM3702012 FV6_1 GSM3702013 FV6_2 GSM3702014 FVz6_1 GSM3702015 FVz6_2	GPL16791 - Illumina HiSeq 2500	6 days post-infection
