# Supplementary material for: Functional Polymorphisms in the p53 Pathway Genes on the Genetic Susceptibility to Zika Virus Teratogenesis
Source: Front Cell Infect Microbiol. 2021 Jul 7;11:641413. doi: 10.3389/fcimb.2021.641413 (PMC8294037; doi:10.3389/fcimb.2021.641413)
Supplement: Supplementary file 3 [file Table_2.xlsx]

## Sheet: Supplementary Table 2
Supplementary Table 2. Allelic and genotypic frequencies of polymorphisms in TP53, MDM2, LIF and MIR605 genes in case (CZS) and control (without CZS) groups.
Gene	Polymorphism	gnomADa	1000 Genomesb	ABraOMc	Allele/ Genotype	Cases (n=40)	Controls (n=48)	Odds ratio (95% CI)	p-value
TP53 (n, %)	rs1042522 (missense)	G=33%	G=46%	G=33%	C	54 (67%)	62 (65%)	1.14 (0.61-2.13)	0.750
					G	26 (33%)	34 (35%)
					CC	20 (50%)	23 (48%)	NA	0.916
					CG	14 (35%)	16 (33%)
					GG	6 (15%)	9 (19%)
MDM2 (n, %)	rs2279744 (intron)	G=31%	G=37%	G=34%	G	31 (39%)	33 (34%)	1.21 (0.65-2.24)	0.637
					T	49 (61%)	63 (66%)
					TT	15 (38%)	21 (44%)	NA	0.838
					GT	19 (47%)	21 (44%)
					GG	6 (15%)	6 (12%)
MIR605 (n, %)	rs2043556 (intron)*	C=25%	C=26%	C=25%	T	63 (79%)	80 (83%)	0.74 (0.35-1.58)	0.561
					C	17 (21%)	16 (17%)
					TT	27 (67%)	36 (77%)	NA	0.605
					TC	9 (23%)	7 (15%)
					CC	4 (10%)	4 (8%)
LIF (n, %)	rs929271 (3'UTR)	G=26%	G=29%	G=32%	G	25 (31%)	30 (31%)	1.00 (0.53-1.897)	1000
					T	55 (69%)	66 (69%)
					TT	18 (45%)	23 (48%)	NA	0.855
					GT	19 (48%)	20 (42%)
					GG	3 (8%)	5 (10%)
a Data from genome aggregation database (All populations); b Data from 1000 Genomes Project (All populations); cData from AbraOM (Brazilian population).
Data from gnomAD and Project 1000 Genomes were obtained for each SNV from the Ensembl database (1042522 - https://bit.ly/3tMyat7; rs2279744 - https://bit.ly/2RZrqed; rs2043556 - https: // bit.ly/33MXHYn; rs929271 - https://bit.ly/33NqxrJ). Data from ABraOM were obtained from the website of this database (https://bit.ly/3yfiAcP).
*For two individuals in the control group the genotyping of the rs2043556 (MIR605) polymorphism was not possible. NA: Not available.
