# Supplementary material for: Functional Polymorphisms in the p53 Pathway Genes on the Genetic Susceptibility to Zika Virus Teratogenesis
Source: Front Cell Infect Microbiol. 2021 Jul 7;11:641413. doi: 10.3389/fcimb.2021.641413 (PMC8294037; doi:10.3389/fcimb.2021.641413)
Supplement: Supplementary file 4 [file Table_3.xlsx]

## Sheet: Calcifications
Supplementary Table 3. Allelic and genotypic frequencies of polymorphisms in TP53, MDM2, LIF and MIR605 genes in cases (CZS) with and without intracranial calcifications.
Gene	Polymorphism	gnomADa	1000 Genomesb	ABraOMc	Allele/ Genotype	Presence (n=22)	Absence (n=2)	Odds ratio (95% CI)	p-value
TP53 (n, %)	rs1042522 (missense)	G=33%	G=46%	G=33%	C	30 (68%)	3 (75%)	1.40 (0.13-14.69)	1000
					G	14 (32%)	1 (25%)
					CC	11 (50%)	1 (50%)		1000
					CG	8 (36%)	1 (50%)
					GG	3 (14%)	0
MDM2 (n, %)	rs2279744 (intron)	G=31%	G=37%	G=34%	T	25 (57%)	3 (75%)	0.44 (0.04-4.56)	0.631
					G	19 (43%)	1 (25%)
					TT	8 (36%)	1 (50%)		1000
					GT	9 (41%)	1 (50%)
					GG	5 (23%)	0
MIR605 (n, %)	rs2043556 (intron)*	C=25%	C=26%	C=25%	T	39 (89%)	2 (50%)	0.13 (0.15-1.12)	0.096
					C	5 (11%)	2 (50%)
					TT	18 (82%)	0		0.051
					TC	3 (14%)	2 (100%)
					CC	1 (4%)	0
LIF (n, %)	rs929271 (3'UTR)	G=26%	G=29%	G=32%	G	15 (34%)	0	1.14 (1.00-1.29)	0.294
					T	29 (66%)	4 (100%)
					TT	8 (36%)	2 (100%)		0.248
					GT	13 (59%)	0
					GG	1 (5%)	0
a Data from genome aggregation database (All populations); b Data from 1000 Genomes Project (All populations); cData from AbraOM (Brazilian population).
Data from gnomAD and Project 1000 Genomes were obtained for each SNV from the Ensembl database (1042522 - https://bit.ly/3tMyat7; rs2279744 - https://bit.ly/2RZrqed; rs2043556 - https: // bit.ly/33MXHYn; rs929271 - https://bit.ly/33NqxrJ). Data from ABraOM were obtained from the website of this database (https://bit.ly/3yfiAcP).
*For two individuals in the control group the genotyping of the rs2043556 (MIR605) polymorphism was not possible. NA: Not available.

## Sheet: Lissencephaly
Supplementary Table 3. Allelic and genotypic frequencies of polymorphisms in TP53, MDM2, LIF and MIR605 genes in cases (CZS) with and without lissencephaly.
Gene	Polymorphism	gnomADa	1000 Genomesb	ABraOMc	Allele/ Genotype	Presence (n=10)	Absence (n=2)	Odds ratio (95% CI)	p-value
TP53 (n, %)	rs1042522 (missense)	G=33%	G=46%	G=33%	C	16 (80%)	0	0.50 (0.25-1.00)	0.007
					G	4 (20%)	4 (100%)
					CC	7 (70%)	0		0.061
					CG	2 (20%)	0
					GG	1 (10%)	2 (100%)
MDM2 (n, %)	rs2279744 (intron)	G=31%	G=37%	G=34%	T	9 (45%)	2 (50%)	0.81 (0.10-7.02)	1000
					G	11 (55%)	2 (50%)
					TT	3 (30%)	1 (50%)		1000
					GT	3 (30%)	0
					GG	4 (40%)	1 (50%)
MIR605 (n, %)	rs2043556 (intron)*	C=25%	C=26%	C=25%	T	18 (90%)	4 (100%)	1.22 (1.00-1.48)	1000
					C	2 (10%)	0
					TT	8 (80%)	2 (100%)		1000
					TC	2 (20%)	0
LIF (n, %)	rs929271 (3'UTR)	G=26%	G=29%	G=32%	G	5 (25%)	2 (50%)	0.33 (0.04-3.03)	0.522
					T	15 (75%)	2 (50%)
					TT	5 (50%)	0		0.470
					GT	5 (50%)	2 (100%)
a Data from genome aggregation database (All populations); b Data from 1000 Genomes Project (All populations); cData from AbraOM (Brazilian population).
Data from gnomAD and Project 1000 Genomes were obtained for each SNV from the Ensembl database (1042522 - https://bit.ly/3tMyat7; rs2279744 - https://bit.ly/2RZrqed; rs2043556 - https: // bit.ly/33MXHYn; rs929271 - https://bit.ly/33NqxrJ). Data from ABraOM were obtained from the website of this database (https://bit.ly/3yfiAcP).
*For two individuals in the control group the genotyping of the rs2043556 (MIR605) polymorphism was not possible. NA: Not available.

## Sheet: Hidrocephaly
Supplementary Table 3. Allelic and genotypic frequencies of polymorphisms in TP53, MDM2, LIF and MIR605 genes in cases (CZS) with and without hidrocephaly.
Gene	Polymorphism	gnomADa	1000 Genomesb	ABraOMc	Allele/ Genotype	Presence (n=4)	Absence (n=9)	Odds ratio (95% CI)	p-value
TP53 (n, %)	rs1042522 (missense)	G=33%	G=46%	G=33%	C	7 (87%)	10 (56%)	0.18 (0.18-1.77)	0.190
					G	1 (13%)	8 (44%)
					CC	3 (75%)	4 (44%)		0.734
					CG	1 (25%)	2 (23%)
					GG	0	3 (33%)
MDM2 (n, %)	rs2279744 (intron)	G=31%	G=37%	G=34%	T	3 (38%)	8 (44%)	0.75 (0.14-4.13)	1000
					G	5 (62%)	10 (56%)
					TT	0	3 (33%)		0.335
					GT	3 (75%)	2 (23%)
					GG	1 (25%)	4 (44%)
MIR605 (n, %)	rs2043556 (intron)*	C=25%	C=26%	C=25%	T	8 (100%)	16 (89%)	1.50 (1.13-1.99)	1000
					C	0	2 (11%)
					TT	4 (100%)	7 (78%)		1000
					TC	0	2 (22%)
LIF (n, %)	rs929271 (3'UTR)	G=26%	G=29%	G=32%	G	3 (38%)	6 (33%)	1.20 (0.21-6.80)	1000
					T	5 (62%)	12 (67%)
					TT	1 (25%)	3 (33%)		1000
					GT	3 (75%)	6 (67%)
a Data from genome aggregation database (All populations); b Data from 1000 Genomes Project (All populations); cData from AbraOM (Brazilian population).
Data from gnomAD and Project 1000 Genomes were obtained for each SNV from the Ensembl database (1042522 - https://bit.ly/3tMyat7; rs2279744 - https://bit.ly/2RZrqed; rs2043556 - https: // bit.ly/33MXHYn; rs929271 - https://bit.ly/33NqxrJ). Data from ABraOM were obtained from the website of this database (https://bit.ly/3yfiAcP).
*For two individuals in the control group the genotyping of the rs2043556 (MIR605) polymorphism was not possible. NA: Not available.

## Sheet: Ocular alterations
Supplementary Table 3. Allelic and genotypic frequencies of polymorphisms in TP53, MDM2, LIF and MIR605 genes in cases (CZS) with and without ocular alterations.
Gene	Polymorphism	gnomADa	1000 Genomesb	ABraOMc	Allele/ Genotype	Presence (n=22)	Absence (n=10)	Odds ratio (95% CI)	p-value
TP53 (n, %)	rs1042522 (missense)	G=33%	G=46%	G=33%	C	15 (34%)	5 (25%)	1.55 (0.47-5.09)	0.568
					G	29 (66%)	15 (75%)
					CC	10 (45%)	6 (60%)		0.865
					CG	9 (41%)	3 (30%)
					GG	3 (14%)	1 (10%)
MDM2 (n, %)	rs2279744 (intron)	G=31%	G=37%	G=34%	T	28 (64%)	9 (45%)	2.14 (0.73-6.26)	0.183
					G	16 (36%)	11 (55%)
					TT	9 (41%)	2 (20%)		0.418
					GT	10 (45%)	5 (50%)
					GG	3 (14%)	3 (30%)
MIR605 (n, %)	rs2043556 (intron)*	C=25%	C=26%	C=25%	T	34 (77%)	18 (90%)	2.65 (0.52-12.40)	0.312
					C	10 (23%)	2 (10%)
					TT	15 (68%)	8 (80%)		0.691
					TC	4 (18%)	2 (20%)
					CC	3 (14%)	0
LIF (n, %)	rs929271 (3'UTR)	G=26%	G=29%	G=32%	G	11 (25%)	6 (30%)	0.78 (0.24-2.52)	0.763
					T	33 (75%)	14 (70%)
					TT	12 (54%)	4 (40%)		0.626
					GT	9 (41%)	6 (60%)
					GG	1 (5%)	0
a Data from genome aggregation database (All populations); b Data from 1000 Genomes Project (All populations); cData from AbraOM (Brazilian population).
Data from gnomAD and Project 1000 Genomes were obtained for each SNV from the Ensembl database (1042522 - https://bit.ly/3tMyat7; rs2279744 - https://bit.ly/2RZrqed; rs2043556 - https: // bit.ly/33MXHYn; rs929271 - https://bit.ly/33NqxrJ). Data from ABraOM were obtained from the website of this database (https://bit.ly/3yfiAcP).
*For two individuals in the control group the genotyping of the rs2043556 (MIR605) polymorphism was not possible. NA: Not available.
