# Supplementary material for: Functional Polymorphisms in the p53 Pathway Genes on the Genetic Susceptibility to Zika Virus Teratogenesis
Source: Front Cell Infect Microbiol. 2021 Jul 7;11:641413. doi: 10.3389/fcimb.2021.641413 (PMC8294037; doi:10.3389/fcimb.2021.641413)
Supplement: Supplementary file 5 [file Table_4.xlsx]

## Sheet: Suplementary Table 4
Suplementary Table 4. Differential gene expression of TP53, MDM2, MIR605, and LIF genes.
	logFC	PValue	FDR
GSE129180 (3 days after ZIKV infection by the Asian strain)
TP53	0.200057897859975	0.494709176497318	1
MDM2	0.402128989735476	0.123908502877405	1
MIR605	0	1	1
LIF	141151191766648	0.00118041277130167	0.44163430335842
GSE129180 (6 days after ZIKV infection by the Asian strain)
TP53	0.0357714248668035	0.817647033524021	1
MDM2	0.0296682175078042	0.841781556352747	1
MIR605	0	1	1
LIF	-0.213418335763813	0.440423735655155	1

## Sheet: GSE129180_3days
	logFC	logCPM	LR	PValue	FDR
MX1	651580124879175	6467732131909	23001937543843	5.9e-39	3.42e-33
IFIT2	82670700582744	59284495759074	206701489827451	7.2e-34	2.09e-29
OAS3	623502636650189	482568173109412	186561885431147	1.79e-28	3.46e-24
IFIH1	598630883940765	484035366045476	136152490270704	1.85e-17	2.68e-13
IFIT1	45445155749778	685873773015237	133008274542858	9e-17	1.04e-12
HERC5	587830594008037	545254641510516	124823096174647	5.56e-15	5.38e-11
IFIT3	658753585556746	489364531005141	11597133298688	4.82e-13	3.99e-09
CXCL10	921778160937869	458137133183469	108342599575518	2.26e-11	1.64e-07
OAS1	790385467037418	404683261805624	107679566063594	3.16e-11	2.04e-07
IFI6	516070195580725	87271399212069	102096138290902	5.29e-10	3.07e-06
IFI44	711338018456157	412815676800331	100236594299475	1.35e-09	7.13e-06
OAS2	861714799182246	335649505881987	963137243714316	9.8e-09	4.74e-05
APOL6	67523096803295	220958720439947	826448802844857	9.82e-08	0.0438
OASL	982977005404427	335034912550363	810067606778001	2.25e-05	0.00889
STAT1	268821630819332	718801816324821	809639511801424	2.3e-05	0.00889
DDX58	298939720038885	501969324622124	785745292396163	7.7e-05	0.279
CH25H	816654087576399	354741401615316	754567462759576	3.73e-05	0.127
PARP14	287435513431371	595087302244415	743588105304643	0.000651	2.1
HERC6	413117774065497	319780889590295	724827365332419	0.00168	5.14
SAMD9	546035222525763	222278723042784	714617949203953	0.00283	8.2
PARP9	305437961601623	450204242094685	682016889612972	0.0148	40.8
RP11-288L9.4	72011936122777	0.957787279867416	674494250481056	0.0216	57
IFNL1	897416656021232	253867672023168	631282060424194	0.194	488
DDX60	352275559500887	428596428948994	626557513434478	0.246	595
ZC3HAV1	292382631801103	57997097603572	622621523558517	0.301	678
PARP12	359703426488279	399130660925696	622402695481475	0.0304	678
ISG15	462651772913723	840874362409025	616643319972794	0.407	875
DHX58	551009203311553	370108440670549	607366893238819	0.652	135
IRF9	269647833811589	61513134191835	604756057233815	0.745	1490
PLSCR1	222224961086206	489731170994863	548576873168706	13	25000
DDX60L	327104478342514	385526154294184	535594328575409	25.1	4690
KCNV1	422821829831872	219154323648043	502196243783781	137	249000
NLRC5	432578680463198	184837497182031	496578331720348	183	322000
IFIT5	206865774926347	577328392024696	48116821627732	402	685000
DTX3L	295709327886812	416928677033319	478778498545744	454	752000
IRF1	355636946337612	383043498356056	443462843716679	2750	4430000
IFNB1	729703747831014	105202775497733	442838088326259	284	4450000
EPSTI1	414463016551826	299025814174828	432423548124343	4840	7380000
IFI44L	54724937451523	457205074568883	429462797507738	5630	8370000
CXCL11	72895144235064	212607051473637	428578890023472	5890	8530000
NPTX1	24674815359133	487028283744207	414824259181936	11900	16800000
PMAIP1	218387103419547	472658618362677	396379334266661	30600	42200000
CHAC1	232557338852427	430155772909475	381872056248081	6430	86700000
IFITM1	335519444090357	583468106677273	381254502767843	66300	87400000
CD274	419728875198226	117608648873922	355016130741041	255000	32800000
C19orf66	306602079128797	391420759723925	343467051280991	461000	581000000
CEBPB	215519083082781	52354699667296	340190770507278	546000	673000000
HERPUD1	155686502531094	58656883112092	313286846205455	2180000	2630000000
CSAG1	719512895348631	0.970324495645716	307759153679598	2900000	3430000000
GCH1	27634367477927	36042180643327	305300215719224	3290000	3810000000
SLC7A5	161643599660543	766706922803101	302631999645689	3770000	4290000000
KLF4	317174812935527	410980706203019	301874902426497	3920000	4370000000
ASNS	171505898314562	673704245620205	299446915025802	4450000	4860000000
SAMD9L	533321165778144	-0.324365786867303	296946257754539	5060000	5430000000
OTUD1	192862789113051	49648580910565	287141967826621	8390000	8840000000
GSC	390142913031151	292421097204033	285538071602184	9110000	9430000000
PHOX2A	545177206516152	306269768297708	285218403184643	9260000	9430000000
SP110	330599375025266	132830931335561	283722694259788	10000000	0.000100073249331931
SP100	493224594611403	173790848798285	280525710205808	11800000	0.000116045057214407
RARRES3	641204834451539	132769468856604	277043417336964	14100000	0.00013661241545257
TNFRSF8	500918668161169	110800029437897	276004007396402	14900000	0.000141790716614158
PLCG2	308570575161418	319473358807183	271863645782525	18500000	0.000172810489885066
TRIM25	143011044939634	547392604736829	264866360766369	26500000	0.00024426875534374
FOSB	-277637809887285	50248172656807	261882400070823	31000000	0.000280624668388393
MTHFD2	164113584407501	576990530038598	260033468608025	34100000	0.000304074463931882
TRIM22	235868944775102	284481469165229	259046681368223	35900000	0.00031517287613216
CMPK2	192784273725609	328487794881108	247618770405218	64900000	0.000561455412060788
PCK2	173480364107799	448486860981017	246343414352752	69300000	0.00059104427757978
ADM2	199313845384992	322481874475315	236149966472702	118000000	0.000988930633028306
B2M	259961900934991	362529783085039	234846080928771	126000000	0.00104315135102383
TNFAIP3	188518482267743	400922273682216	233761257066971	133000000	0.0010881214546355
RUFY4	471397941312381	0.869503807780563	231891243528407	147000000	0.00118257617087005
BST2	212688166528336	627254123483926	22951309132122	166000000	0.00131994676488736
IFI16	200481281578588	355434242109639	228617519758182	174000000	0.00136421218172474
ULBP1	263197969017591	17773761475252	228102911237388	179000000	0.00138254936392234
USP18	246925097490612	172624494971002	227633955553321	183000000	0.00139806006743134
HELZ2	163473749670374	679795116115659	226402775899708	195000000	0.00147121057626775
PPM1K	144959030368231	56848016235281	225512031466841	205000000	0.00152127004858255
IFNL2	657467676779362	0.500688255292384	221977546468575	246000000	0.00180551142465171
DDIT3	215383952745408	532290764320163	220057163614833	272000000	0.00197053153041173
SLC7A11	197076825326071	470727586430136	218180037477014	300000000	0.00214619682643908
AFP	-532992320821812	598553556459337	214483534679082	363000000	0.00257061384184857
PARP10	245600662371894	551536287403144	213426700535672	384000000	0.00268356131486793
NFKBIZ	224199009344875	34580243732998	210961057299723	437000000	0.00301563511806166
TRIM14	198645642439289	322286529077682	20758233149098	52100000	0.00355498983631229
TRIB3	158843940831107	451364934520317	205116080172533	593000000	0.00399670687407624
BIRC3	297966095999534	0.556320107261935	196537925685171	928000000	0.0061869665115924
SAMHD1	151511349210667	468491338177315	193708326760997	1080000000	0.00704153871617173
RELB	215707963626202	375685623283874	193632294068617	1080000000	0.00704153871617173
SESN2	123938779254202	618513327268064	192267713529543	1160000000	0.00747917201957086
ALDH1L2	207588638559898	30313360328808	190364698447034	1280000000	0.00817251452644092
PPP1R15A	170204201599612	732385967820841	185699014577091	164000000	0.0103240536411357
MYH16	364686257738412	178974970921311	181694813226928	2020000000	0.0126015979682602
FGB	-490019446178197	329791663471522	181240963312132	207000000	0.0127682432979753
PIK3AP1	226713795631627	28469571210425	180448023380738	2160000000	0.0131710930276285
RGAG1	182123156077857	299887252071499	180045838380679	2200000000	0.0133121774672626
CDKN2A	336304322623082	0.795356333073431	174460982486419	2960000000	0.0176705348699653
IFNL3	512719381976684	0.360898047184051	171344963513156	3480000000	0.0206069409208786
FGA	-551314610321799	279704003325213	168755984938156	3990000000	0.0233788009394425
GABRQ	196098267330003	327309701203134	168472213422338	4050000000	0.0234936615829814
APOB	-372555054773845	321708754725526	166974938821585	4380000000	0.0251708915699994
EIF2AK2	148385451759336	674503482308962	16585820739545	4650000000	0.0264355715833041
RP11-288L9.1	532892690997753	-0.311435703704202	16445035609265	5010000000	0.0281966646002348
FABP1	-493039699330613	0.547559331048158	162168696468936	5650000000	0.0314985022982989
CTD-2521M24.5	273647159624442	0.652614747640321	159997921805763	633000000	0.0349875924906257
AHSG	-427117283032335	294985197704786	158610862865132	6820000000	0.0372926014476462
APOL1	348436263885903	0.647184930326825	15814956817992	6980000000	0.0378557539726343
CH17-38B12.2	468536338163053	0.0576289681907088	156786677146081	7510000000	0.040306995571246
SLC52A1	427040841989912	0.799147468254057	155214166363905	8160000000	0.043400556555524
FGG	-504369917865533	159364421658935	153014832406704	9160000000	0.0483141602799977
MTHFD2P7	202396037640279	174386382979951	151057694668825	0.000101652141255802	0.0531072912032901
ZNFX1	10755081413496	535083236129457	149611261467692	0.000109748988165537	0.0568254783277467
ATP4A	315648931515232	11988926383328	148156800391669	0.00011854573924507	0.0608370439341668
AC092170.1	412406310301781	-0.850592385138392	146615631226193	0.0001286430202206	0.0654398016281827
SHMT2	108171674021104	760284994280129	141620980824498	0.000167715149346733	0.0845736454414468
WARS	10856917165762	66971140676848	13839082067275	0.000199150476909842	0.0995265053471996
XAF1	434107251213601	-0.771206424793794	138235813289463	0.000200800143567491	0.0995265053471996
GBP5	41909785310512	-0.227280216842708	137990630341101	0.000203437661076459	0.0997753597676125
SH2B3	147365579724775	444802744447929	137870442407614	0.00020474328451563	0.0997753597676125
RXRG	235256433725662	318409811337971	137102886001999	0.000213282855456403	0.103070717256435
FGR	350779092770371	0.45322197127767	135657349288264	0.000230352204051604	0.110399625331873
IFI35	232125527309343	18741097951264	13440259027025	0.000246281614826224	0.117066533814652
AP000593.7	268269609735742	-0.213413538175792	13282969404104	0.000267827957314558	0.125513146766921
CTD-2521M24.9	202269099678072	235753534732515	132791084403832	0.000268380096896039	0.125513146766921
RHEBL1	200251547400745	171569986390013	131404457980737	0.000288989090309162	0.134070130688949
STC2	148180869786465	597116821120093	130804209959774	0.000298398381498943	0.137336670964327
PNPLA1	424510863643479	-0.808499767538854	129426492284643	0.000321180161902472	0.146657943062096
RP11-466G12.3	398657965792068	-0.895039019597118	129052372662266	0.00032766399518076	0.148449708941621
RP1-102K2.8	280154003954136	0.675319116223188	127496186865531	0.000356081749475645	0.160073928169319
EGR1	-166442699460129	783716481988117	125384522605323	0.00039866237740759	0.177837153294181
RBP4	-44324689522232	231548627450624	12380820316334	0.000433766537770711	0.192019506044743
ATF3	142489049284306	619721577727298	121073917513559	0.000502223359709908	0.220639657976798
NMI	281555786692835	0.690237180084871	119102124907476	0.000558270315554169	0.243418450145126
NFKBIA	111679733794907	527907772591584	117404555298606	0.000611560533730218	0.264664230683202
CTH	144011518508343	331811306047467	115953063851382	0.000661184804461283	0.284020503670476
RP11-359D14.2	3816903637058	-0.946992726354172	115638236450344	0.000672474214092898	0.286745971687215
KCNJ15	374940922639035	-0.473987831545599	114738760783915	0.000705813188989891	0.298765055786225
RP11-20J15.3	451557055847063	-0.694812865692797	114414693412935	0.000718229736015763	0.301123451885642
CLK1	100689176642287	677303005839018	114250287041512	0.000724613059639857	0.301123451885642
RP11-25D10.2	435438388295135	-0.766663525494068	114190143490787	0.000726962515976443	0.301123451885642
GSTA1	-36825452117219	0.157836496968742	113774817772585	0.000743398324484287	0.305747604504739
RYR2	183412017814952	156172510122502	113027801692967	0.000773911198337724	0.316055523259176
ISG20	168984582990342	288041533606204	112764337246987	0.000784972072247516	0.317406231579772
SNORD125	364129293266564	-0.998296300261135	112688972352774	0.000788165359236557	0.317406231579772
C2CD4A	36302966097975	-0.143464461502447	111803487831634	0.000826682307999782	0.330621611884244
SERPINA1	-481113325844722	-0.428177055093241	110683140900789	0.00087815490992167	0.348801927268956
AKNA	0.91741973446346	592098314470508	110469949342412	0.000888310656881371	0.350435532674882
IL21R	274245637682366	-0.603385935055827	10823492989738	0.00100220234525094	0.392694028401671
CEACAM1	179597567713988	0.574649986997356	107814100108187	0.00102524553202514	0.399026937232685
MIOX	249142251995235	0.791175684269339	107655125679883	0.00103408922589036	0.399785788657384
PTGER2	31510293504895	-0.432881656912061	106596716584506	0.00109496829265981	0.420518584500895
PTGER4	238778891948147	118219638671364	106409557794446	0.00110610494799927	0.422000868680432
RP11-309L24.10	-32381439901123	-0.493555619404178	106192171332023	0.00111918419719789	0.424200070455573
GSTA2	-475183589208917	0.393016416176996	105571507702723	0.00115739462295342	0.43583423103696
LIF	141151191766648	360647490970295	105207545531688	0.00118041277130167	0.44163430335842
ANKRD33B	218569291798276	152405450093089	104983095979146	0.00119483804295695	0.4441657240328
FAS	149161920924175	283724829947096	104194582673198	0.00124694466360906	0.460583235588234
ZNF442	140788730054769	0.967759826084894	10339581906825	0.00130207501700872	0.477902736147802
MIR1915	-406369600943379	-0.772423614637325	10310192095332	0.00132297511208254	0.48084776755239
GCM2	382577386560635	-0.944467611551846	103050279109515	0.0013266824646649	0.48084776755239
OR10AB1P	381141839665832	-0.94758791370759	100591344088454	0.00151594434020202	0.54603185237674
AMBP	-346840213485805	0.046940536818358	100394929141211	0.00153219375814249	0.548478075484203
IRAK2	170132725311437	0.285606177674797	100265709498331	0.00154298020060337	0.5489507043754
MXD1	104199803822414	503586759835049	997641000031777	0.0015855852810733	0.554192024122319
RP1L1	196568400047046	0.842420688683231	997493319100316	0.00158685753519191	0.554192024122319
RP3-468O1.6	365065975983372	-0.992582943101668	997385846793926	0.00158778404667715	0.554192024122319
FAM46A	154946126612983	330772754904723	996442690592816	0.00159593847370156	0.554192024122319
RP11-80H8.4	-411212947966147	-0.746763742740552	993707288166971	0.00161982921751493	0.556277619625567
NEURL3	335995740700783	-0.0470492221119363	993559591608193	0.00162112944623684	0.556277619625567
UGT3A1	-342977609457224	0.348080430478188	989787724021092	0.00165469532787857	0.564455510347096
ACVR1C	165218274751964	0.65917776024193	976867599647327	0.0017751023903478	0.601988086074029
RP11-359E10.1	259439437351638	-0.0847960594907917	975580325320237	0.00178757519063958	0.602693446978952
APOC3	-420937881074189	272478356923797	968619787639116	0.00185657311741204	0.614635958203168
RP11-377G16.2	343911441000836	-104621343494632	967176434634776	0.00187121527002098	0.614635958203168
APOA2	-435382029266967	352797297647538	966721669203572	0.00187585286313686	0.614635958203168
RP11-216P16.8	467492992692604	-0.621388723142055	966149686121855	0.00188170236044875	0.614635958203168
APOA4	-377398239445811	199838301088488	965636824651396	0.00188696295904988	0.614635958203168
MIR6797	-367594259056235	-0.90421387538564	965635430295112	0.00188697728174881	0.614635958203168
DPPA2	210202373912563	0.567265744247432	964644095306344	0.00189718812433597	0.614635958203168
RP11-20J15.5	291505345242884	-0.809967058305238	949670702447269	0.00205840988401741	0.66251640428262
ANGPT2	183062839785068	276288028481441	948119680174101	0.00207588502160938	0.66251640428262
GBP4	304822965004616	-0.038567811643748	947822236494457	0.00207925342862577	0.66251640428262
TNFRSF9	254091616424485	0.418853020906036	945726922700227	0.0021031394291817	0.666465347746864
RP11-10L7.1	352015644661492	-0.583049036359668	941933004694569	0.00214709951295588	0.676698086172958
RP11-802O23.3	343677130405534	-104789973659707	93943906125149	0.00217650335351429	0.682257329587284
CLK4	0.904645880681759	490957074202091	938100882824679	0.00219244864315045	0.683560694972783
LGALS3BP	114241235481518	780062946585659	930512315122144	0.00228513945630604	0.708649851393816
AL133243.3	362785340711811	-0.998267683582534	927623669924654	0.00232145894493953	0.712895852211893
RP5-1102E8.3	-351675252575402	-0.954354679140344	927469187090587	0.0023234177039204	0.712895852211893
BATF2	228277224183949	0.579350878748327	923638987940089	0.00237252247136245	0.724131319140945
INHBE	163607607464721	153288360566418	920872579681152	0.00240864282474232	0.731306837956187
RSAD2	147891461296266	213238013587571	916541436356755	0.00246631785375383	0.744917909672074
IRF7	234611771720209	-0.0856881980807703	903825247241732	0.00264388248358949	0.794411342517296
RP11-94C24.13	240029100907344	-0.725733711509223	895737118265166	0.00276352263013104	0.826079591979015
RP11-115A15.2	249672722333006	-0.487401795055594	892310019732163	0.00281586114083895	0.836131666614259
EGR2	-187685993490078	121286746379177	891654462725787	0.00282598690583702	0.836131666614259
PAPPA-AS2	343463809201731	-104759041464533	884198368967057	0.00294379008088152	0.866565129849749
GARS	0.799645342929108	712012718490979	882490954361054	0.00297146122210975	0.870292968340235
DNAJB9	0.909617087485207	510230633576972	878198575742974	0.00304219842432831	0.886533310679513
TMEM135	0.859293160482443	52105593817507	876429789522569	0.00307184305800494	0.890696253883822
PATL2	175242221218123	0.461829843854944	874034656278668	0.00311245359771216	0.897221063600601
NCMAP	277279694653247	-0.856050611047434	872077143547054	0.00314604893731958	0.897221063600601
SLC3A2	106571435594396	79290422297714	871489058356168	0.00315621360848884	0.897221063600601
CCT6P3	129486151159226	208173916185189	871487949170006	0.00315623281154873	0.897221063600601
RP11-215G15.5	146707392989319	298896188059224	870091390615698	0.00318050550427984	0.899710705847279
KRT16	439710059999667	-0.736804247495128	86797998984991	0.00321756311978671	0.905775256696851
MX2	165589222368316	122766707749239	864441859631102	0.00328064812212912	0.91907277898739
IFITM3	175760744294086	80046967699327	859153002045076	0.00337730129147717	0.9416013422791
RP11-371I20.2	342485264454233	-105000838354881	856156500519875	0.00343334151586844	0.944302728743297
WNT8B	-252139046666159	453997658615146	856038643353338	0.00343556488811201	0.944302728743297
RN7SL767P	343366870619037	-104755983712772	856023993967333	0.00343584135063778	0.944302728743297
RP11-337N6.1	344948516012023	-104351942967323	851222558694128	0.00352768347688068	0.964971191074469
RP11-386M24.3	368031993613002	-0.98858286692308	842883577008529	0.00369316732481987	1
RP1-71H24.6	377984752571317	-0.952274770542525	842334616502869	0.00370433430804361	1
SULT1E1	-341117410551034	0.00797434374717552	841580788529916	0.00371972469664785	1
APOL2	114431955428818	537661365917697	835984524311559	0.00383603235442698	1
PDE4C	199031320286722	27382027350647	835596999068336	0.00384422199398625	1
C3	202167626273404	0.55475840801901	833467387701196	0.00388954595670004	1
MARS	0.756664303397872	766574328530509	829484849350321	0.00397576970615465	1
WHAMMP3	237095161482085	-0.372986500596693	827482418717724	0.00401985548903174	1
ARHGAP9	208937303231255	125052664457217	826200248228504	0.00404834484074765	1
IGSF10	-367226842858373	-0.906022396938427	821793650863177	0.00414783389390392	1
AP003068.18	34235576224897	-104955006289037	820859238590142	0.00416924817462347	1
AC073043.1	-265133798086864	-0.740146202254408	81607356635922	0.00428070039723042	1
SLC6A6P1	364677178192409	-0.994219957732453	814032002512172	0.00432916425307848	1
GP5	345028555185324	-104382421170914	812948711910668	0.00435510650400945	1
RPL7AP11	-27468018949804	-0.69952955086193	808913960866955	0.0044531297908362	1
CTB-35F21.1	320220844049944	-109974672128209	806641236093541	0.00450933120761466	1
RP1-301L19.1	320209405976277	-11000548494384	806594325286478	0.00451049882571946	1
AC147651.4	320165463188192	-110114208567157	806414681724076	0.00451497303266339	1
RP11-27G24.1	320142433702278	-110176291153649	806320252522278	0.00451732670056136	1
GPR146	150714297015939	0.405429709174244	80521316875011	0.00454501437165182	1
MED4-AS1	34301359341863	-104789492169473	801509778332264	0.00463889691079684	1
FOS	-129226124946276	682617799145103	800064954102517	0.00467605728069628	1
RP11-826N14.2	320251913749297	-109900005576106	796406011731104	0.00477152612217299	1
SLCO4C1	12837105717444	101805459924396	796303703647502	0.00477422388709389	1
RPL31P63	-334876426282242	-0.994574676860049	795754311160711	0.0047887374314796	1
CTD-2006M22.2	-205045435857314	-0.438731953809198	795558966010518	0.00479390877559993	1
CXCL5	180828024435512	0.72739511751607	793969215245522	0.00483620612772153	1
TEX14	140797367961316	124885022711678	789846166151753	0.00494768577625241	1
YARS	0.754254446738807	68518251484485	783919117998325	0.00511254767356403	1
RP11-407N17.4	366939143611378	-0.990824057925388	783710555580736	0.00511844978101287	1
APOA1	-365539565603591	529941271919377	781804121123196	0.00517272287146447	1
WI2-85898F10.1	-335134115633866	-0.995289429382662	780269591543583	0.00521683428472432	1
RP11-335O4.3	360640219899343	-100065422867157	779913332943375	0.00522712997924728	1
RNU6-574P	30127253726511	-0.765570335756249	779058909092114	0.005251906884581	1
AC109333.10	340928006525002	-10516628001806	776589147776454	0.00532420126844242	1
AC005189.6	367873814652818	-0.989497075890154	775434230618719	0.00535835511194203	1
TARS	0.728797400575898	684889753399075	769564332918112	0.00553542759848195	1
MRPS18CP6	34288862348562	-104786915128099	767492974193463	0.00559932734409581	1
CXCL1	282044452926817	-0.34104646672189	766554777243974	0.00562851700028888	1
TIPARP	0.846055052690562	491495447493803	764014224858805	0.00570834153840952	1
LINC00514	276713185873941	-0.851619182347252	762419213497003	0.00575904613977424	1
CMAHP	343036445077451	-104759523039908	759272801346629	0.0058604202530192	1
ALG2	0.784590518242437	497583208300268	753382385992922	0.00605512528730603	1
SOX7	146425963648611	198077551881967	752940769483727	0.00606998607461168	1
NFKB2	129269190216301	539454242363708	752141571143152	0.00609697449707359	1
RP11-352D3.2	404309726448248	-0.863933353743198	739295216692513	0.00654799296528899	1
AC006548.28	381469567717354	-0.946339334620724	737610179881198	0.00660962835706399	1
FAM151A	-308566219772818	-0.551254675317537	73729460822661	0.00662123705713172	1
CCRN4L	114661238399404	286254971532917	735966529908446	0.00667032072238764	1
KCNMB1	-292427311852206	-0.63120152920495	735185796831606	0.00669934863744539	1
HLA-C	1216453966566	186294541195385	7348230091318	0.00671288107234794	1
PLG	-306327949301122	0.0997463588173535	733455017202186	0.0067641604755079	1
AQPEP	146695826819067	152407119009704	73002979542322	0.00689431769424655	1
RPL36AP43	-217162962297924	-0.616070832081042	729906520927087	0.006899049486159	1
KLRD1	2006643250697	-0.36829735288722	729748855510432	0.00690510618064172	1
RP11-325K4.3	213365903124529	-0.447111025596313	727664548875326	0.00698568695049463	1
RP4-647C14.3	-221120830398668	0.0209267283814737	727131272444039	0.00700645769715848	1
RP11-15A1.7	-188354699981256	-0.153613906877044	726974829642808	0.00701256299665319	1
S100A14	-309624573440642	177327368670694	726597640038067	0.00702730546702059	1
RP11-383J24.2	344992651676467	-104443853372146	725631164316872	0.00706522488488787	1
PABPC1L2A	232823157276155	-0.369754224374483	724146933694013	0.0071238657599962	1
UNQ6494	-190787978406327	-0.145972393516919	722637202444308	0.00718402443985359	1
HRH2	161964374481858	0.0200154729630358	721585029384778	0.00722625740089788	1
RNU1-106P	34291060020749	-104756465280947	714001678152603	0.00753824536221621	1
RIOK3	0.698917862623104	608624790963262	712584753048928	0.0075980489986817	1
CTB-25B13.9	-347601024229073	-0.962081855958955	710861748066349	0.00767142523310603	1
PGA5	278306354571809	-0.846696614210166	710126829703464	0.00770294263802169	1
PPP1R3C	122025631000083	223781925464255	707514915271541	0.0078160315264939	1
ZFP36	132528239410005	462605398040922	706084989573559	0.00787866116828187	1
RP11-660M5.1	341976426412925	-104894126198363	703765946944284	0.00798132660575842	1
LYN	119935123564658	402230369170273	703037546413866	0.00801385491088104	1
HNRNPA1P71	-331414982666774	-100985610179926	700110088582034	0.00814596045919627	1
RP11-791G15.2	138419675313332	129120988702559	699064074575293	0.00819370165538184	1
CTD-3064H18.2	-350656806200205	-0.955007243950152	697974869170312	0.00824371841565191	1
BTLA	318421745670604	-110281706606212	696966498751497	0.008290301630506	1
HMGN2P28	-314351976643564	-105145628279452	696612168783178	0.0083067343131228	1
SNORA42	-314329570521164	-105218046904062	696523798134074	0.00831083784870574	1
RP11-420H19.3	-314261088886318	-105467067936814	696251980039171	0.00832347286431847	1
SNORA71A	206711664557478	-0.637627290580743	696091035456841	0.00833096336934827	1
HBG2	319204427410697	-110114208567157	695876984319506	0.00834093618813471	1
C15orf48	31904392011598	-11014501198365	694407017374956	0.00840975394518512	1
RPA4	319193690810349	-110114208567157	694311071786028	0.0084142658666156	1
RNU6-548P	261231041513773	-0.896261630858337	692979016392788	0.00847716341475515	1
RP11-160H22.3	-332740070729934	-100544832963713	690233041310018	0.00860834669141082	1
SKIL	0.774409507367986	586093171792881	686926416734772	0.00876907510229794	1
MAFF	0.904460143728833	436694443407302	68488080447881	0.00887004307540877	1
JDP2	103601751576605	423393090119675	681990886536161	0.00901471682746555	1
ALG1L	-187142627276991	-0.164127157456398	680827801417116	0.00907362245186165	1
ARHGEF9-IT1	321233183804195	-109729581951148	679900523576437	0.00912086765860806	1
RIPK4	130272161268751	0.808101001653343	679776599454028	0.00912720070035179	1
ARAP2	170035533123162	157348718079097	675127089762927	0.00936809322603945	1
NRAP	-279484250015328	0.362523864686243	674602479590224	0.00939567919859047	1
GMNC	-332206081604415	118602048860893	673715066028213	0.0094425322998818	1
TNFAIP6	359078165943866	-10020405255986	672207494890431	0.00952267747647458	1
RP1-72A23.4	319825951520236	-109977459611065	671140317468663	0.00957983149920318	1
SCD	0.689907011962269	101248065216629	671131716609233	0.00958029355380346	1
CTC-487M23.5	126254956576285	0.833946979221659	670959739488913	0.00958953728727375	1
RP11-540A21.2	-348995376070542	-0.958148384882452	667979628300523	0.00975117683084735	1
ZNF80	345055558389966	-104452659941583	662913631079272	0.010032389762545	1
HMGCS2	-26063556560256	0.802303423633633	662627350220631	0.01004852714202	1
EPO	200191256867225	0.350484894794373	662099678776877	0.0100783412302665	1
AL133243.1	113148616372976	169887759093732	661733614629868	0.0100990775631893	1
AKR1D1	-425061704056946	-0.675709838896605	660822187338094	0.0101508971431429	1
BEND6	124596422865614	0.578426032574722	659260745739772	0.0102403079224362	1
FAM46D	319226640139275	-110070850321083	659078180281377	0.0102508145141622	1
OVGP1	0.913728841027506	37357916043022	658124531995695	0.0103058766278774	1
RP11-45M22.5	403008493556954	-0.890528062577218	656755587760782	0.0103854478365236	1
OPTN	0.745397325428014	524974224003243	656682116864575	0.0103897361724278	1
SPATA21	162562060692553	0.0168251029275777	65645557459861	0.0104029703838582	1
FGF13-AS1	-191022750455792	0.395222452240806	656224018066866	0.0104165153837923	1
SIGLEC1	182888259582804	-0.208203758606212	65571413203925	0.0104464051768316	1
CBX4	0.781715720510335	598180393550956	655344880281733	0.010468105807879	1
AF131216.1	-185515333173043	-0.161038283266055	65337280290941	0.010584788456382	1
AC008074.3	-254935605095644	-0.765681759158553	647960270870797	0.0109119371142603	1
RPS2P55	212532060375173	-0.804833395137639	645802302669903	0.0110452465392839	1
CDC14A	0.852491427535702	449364911642018	643957452557272	0.0111605374332263	1
TFF3	-241144902587215	-0.82164411177913	642975686624321	0.0112223939884305	1
FOCAD-AS1	289617930950755	-0.804834609628799	641448546476849	0.0113193121753576	1
RP13-516M14.4	-153823288279849	0.439690211755848	641137176616158	0.0113391780980376	1
RP11-311F12.1	156770194027062	-0.211303650503637	637327009067364	0.0115851916921751	1
ZNF844	0.738387086795736	478389224477227	636910335436882	0.0116124256277943	1
RP11-806L2.5	323194253374102	-109487623578384	635267636243543	0.0117204349359449	1
AC073052.1	172327494447011	0.144095446110123	63344080775544	0.0118417630177211	1
TDRD7	0.849015272797034	369406243735871	633154225357544	0.0118609129681004	1
ZNF654	0.81642884159158	442815010459778	631342714217872	0.0119826994651049	1
GBP1	250550764418352	-0.119925219895147	62657551701634	0.0123093692293237	1
RP4-680D5.9	-345114546365123	-0.9646158065268	626428084693082	0.0123196165482256	1
GATA2-AS1	-203504569253921	-0.442657150706589	62503612211901	0.0124167982794114	1
CARS	124311109327692	104466730914821	622639360905435	0.0125859810759724	1
LIPG	0.812574116789058	528401713025089	622632749449158	0.012586451027481	1
RP11-349G13.2	166131973964051	-0.259034014125988	621045919488818	0.0126997682701714	1
C5orf56	127299727744549	139362794214139	619538933637375	0.0128083544488798	1
RP11-724N1.1	184942580555417	-0.433068636737711	619039036608262	0.0128445850181139	1
HYAL2	-0.685498134339661	632898546153101	618945731099302	0.0128513590903202	1
MORF4	-155269431835508	-0.0428101230990045	61866230149519	0.0128719588861862	1
ERICH6	228163442268255	-0.762886875172986	617817962444998	0.012933527221035	1
RTP4	297401406139239	-0.774033128912847	614534277168593	0.0131758624554046	1
RP11-642A1.1	-316193716307868	-104696004416577	611612132004571	0.0133954408308765	1
ZNF32-AS1	16245218315582	0.177206963822314	611539715390293	0.013400929952464	1
MYC	0.976045170108558	334057766896474	608392146977151	0.0136417621659899	1
MYOM2	-311834853528191	-105869225907549	608341226763568	0.0136456946421301	1
LSM6P2	-340212868522971	-0.990987489568095	608227715414831	0.0136544651157611	1
HNRNPA3P1	-336085975078953	-0.998074009268692	607499827781052	0.0137108434455838	1
RP11-815J21.4	323542778350281	-109487623578384	599984291012414	0.0143071522877722	1
VEGFA	0.806314689884265	826473062956735	599711459270016	0.0143292950265666	1
AC079354.5	316606867925453	-11038989561433	599595168726231	0.0143387437628982	1
TLR1	318403681625187	-110145490208263	599261508646098	0.0143658896258742	1
CTC-492K19.4	-188267995435531	-0.503161586411639	598511565379354	0.0144270966084752	1
IL6	357258028042423	-100364573732598	597739935524006	0.0144903537635402	1
TBX5	271016138260293	177778595420261	596865359325901	0.014562395599421	1
AGBL1	-376792437487289	-0.890571506463432	595776102122213	0.0146526373062336	1
NEK7	0.738211958736503	500780966986006	594023816193425	0.0147990188071414	1
GDF5OS	318357538515478	-110142219873283	592707865170794	0.0149099393748517	1
RP11-621K7.1	-327632992732292	-101350206140641	59183153177533	0.0149842794261144	1
ARHGEF39	-0.778060288361359	422271650569123	591462149042495	0.0150157287040638	1
RP13-638C3.2	159271851975584	-0.0828592259594819	590849090196988	0.0150680746969783	1
CD38	206760115428198	-0.633331699858899	589848720418214	0.0151538950967199	1
METTL7B	-267809213571793	-0.116192451083325	589553024476522	0.0151793587332623	1
CTD-2335A18.2	-362372459310491	-0.914262552616989	58632161632993	0.0154605186706688	1
RP11-416L21.2	242911522793615	-0.951598484781397	583710617179605	0.015691613874971	1
HIP1R	104175599720658	743922595128392	583195472903927	0.0157376272374449	1
RP4-533D7.4	-291336281604267	-110170788557795	581191911816401	0.0159179140526457	1
CTD-2001C12.1	-291227948922653	-110524432639331	580838919932254	0.0159498972659234	1
RP11-395C3.1	-291118685925951	-110852163220659	580484333988523	0.0159820915963717	1
RP11-230C9.4	-192228063924598	-0.299208014954227	579448359348097	0.0160765362915875	1
RP11-326C3.11	-126372900430525	107394028615754	578893143344528	0.0161273891798074	1
TNFSF10	226179844254522	-0.573027791381707	578709264078725	0.0161442674249951	1
ATP4B	-315890196651109	-104853684838787	578019474004449	0.01620774557784	1
SPRY2	0.851369038053942	595484938535065	575863006249149	0.0164078599499226	1
CTD-2561J22.1	324597077242783	-10939410549523	575290375936033	0.0164614253200512	1
SLC1A4	0.778719523734401	56200701224157	574611801548586	0.0165251344908278	1
RP11-752G15.4	-319176949575956	-104273744212059	57054224954328	0.0169125841568849	1
LMF1-AS1	-362926472074239	-0.935754192398693	570446974541918	0.0169217664246262	1
RP11-561N12.6	316286620658616	-11038989561433	570390572304188	0.0169272046959206	1
CHST2	-110095402129307	512367408456611	570293812163458	0.0169365384526736	1
GJB1	-338903184993786	0.00925606766176833	568688576603189	0.0170921610280033	1
MEP1B	195847204664482	-0.678135403312464	568621521444382	0.0170986938235253	1
B3GNTL1	-121888180865827	0.850626549958885	568593288206553	0.0171014451948451	1
RPL7P24	-290759989242135	-110871101861304	568568196290661	0.0171038908229799	1
STARD4	0.750684750777902	662058712627164	568497005308909	0.0171108315427166	1
RP11-701H24.7	129485689599479	150245638324162	567707989820106	0.017187950962418	1
LCMT1-AS1	-195862678136235	-0.473463138176947	567354779866768	0.0172225902854122	1
CREBRF	0.847593670900886	505002798852666	566721771186327	0.0172848498150728	1
FAM26E	178784601110133	-0.0964916919869404	566633322275612	0.0172935676752521	1
C12orf50	-314254505013255	-105185632215414	566614108632182	0.0172954620445843	1
IL32	238534472120303	0.179882797230806	565717762178029	0.0173840757548279	1
RP11-342K6.3	173847944311249	-0.607811033344985	565019750466021	0.0174534062874756	1
RP11-351J23.2	-1152354988508	0.714609976012272	564489657404581	0.0175062487664606	1
RP11-364C11.3	-318080540140084	-104483235011652	564241324909981	0.0175310606274494	1
BCL6	0.83558626666272	494488646295188	563094834555219	0.0176460823663429	1
CTD-2532K18.2	-290652475826903	-11079770324168	561251289530075	0.0178326720961707	1
PARP4P2	-319292241664311	-104292995777999	559662045813629	0.017995157748223	1
RP11-63A1.1	193964870830006	-0.687551253437374	559485994344723	0.0180132511997848	1
RP11-861L17.4	-227231353769094	-0.858606900406188	55938636153507	0.0180234991486712	1
KDM6A	0.745953644045546	545854304877455	559202519325775	0.018042424442072	1
RP11-383C5.5	-227189738017289	-0.863368893690391	559133072613147	0.0180495788425156	1
MTHFD1L	0.693992540750986	519629538569746	559031405585266	0.018060057863149	1
RP11-505K9.5	186559594203979	-0.427267636476353	558651195004742	0.0180993026203956	1
RP5-881L22.5	337864693056184	-105300765680056	556505646007408	0.0183224194849685	1
RP11-505P4.6	-291140638453091	-110450988224558	556477588217835	0.0183253559715061	1
RANBP3L	190277766232666	-0.26036302084453	555467002376314	0.0184314470521646	1
LIN7C	0.622585464460961	551840887512016	55486742266204	0.0184946904280781	1
FTH1P8	-206091077086183	-0.661287620244258	55431714344347	0.0185529308650999	1
RP4-714D9.5	123200877978606	122357939212429	553865920947246	0.0186008286812694	1
RP11-503N18.1	-329002358405432	-100981009335374	552970021330349	0.0186963084728648	1
MIR5006	-291476633599116	-110272479982804	552868987291538	0.0187071078170662	1
UBA7	124350971222102	311020789400903	551283900351021	0.018877381072676	1
CFTR	-138570279505637	0.851969664464618	550837058498656	0.0189256704695806	1
CCPG1	0.956854103141705	289742509850806	550832518532935	0.0189261617499532	1
RND1	131303331815513	383414638866551	549558893911245	0.0190645053876415	1
IRS2	0.807928284385985	601286539419773	549551870579126	0.0190652711661766	1
RPL21P120	-29137723587439	-110330338521687	549390554797186	0.0190828687438324	1
RP11-273G15.2	171454138449705	-0.240231505726352	548645834413942	0.0191643265000858	1
WNT4	-177659047175613	541871508698214	547155005343599	0.0193284753823751	1
RP11-809N8.5	-292081331222565	-110069084199772	546243193129745	0.019429586714728	1
RP11-295G24.4	-292796220453054	-109823613373276	545721075990963	0.0194877305718988	1
RP11-720L2.4	-264267474640502	0.25596851862044	544543004014999	0.0196195844093433	1
PRODH2	-353868766615822	-0.309347236726863	54431897700252	0.0196447624651908	1
RP11-88L24.4	132047885873646	0.445258832240122	544311216672589	0.0196456352352652	1
ADAP1	105171804990622	401883254717444	544252575209601	0.0196522316780544	1
SQSTM1	0.602183966730408	592049765462081	5433466166039	0.0197544323395959	1
SAR1AP4	129418921706651	0.506378838513496	54289927176436	0.0198050995585819	1
MAGEA12	343154726826419	-104679686121195	541786351835789	0.0199317350420081	1
RP11-843B15.4	-162183952272972	-0.429603285380546	541718540259844	0.0199394781082842	1
CSAG2	258220380439219	-0.907464834524865	541661290857496	0.0199460175540721	1
RP11-900F13.2	-292218237805415	-110050052160159	540682680612595	0.0200581452175265	1
RP11-255C15.3	-227647065881245	-0.852780264170509	540446031690024	0.0200853578368803	1
AC017076.5	257602197677515	-0.900558477273448	53690204083613	0.0204974859190418	1
TUBE1	0.842164983958953	495132328680069	536610143820902	0.0205318180088987	1
PLK2	0.823554849844712	604205302665604	5363243110284	0.0205654944966983	1
AP000437.3	-156968534865359	-0.300575867736825	534101737877638	0.020829313321112	1
DFFBP1	-257820410017028	-0.760984710427236	53345078601833	0.0209072423326588	1
EIF2AK3	0.828092942109362	468191415130675	531770894965252	0.0211097485344221	1
GLIPR1	134703461510604	173418966482474	531649667037054	0.0211244405379784	1
RP5-1050D4.2	261654554435666	-0.894891947172056	531552623429236	0.0211362091930025	1
ICAM1	182674089993169	0.677497002377301	530973470433003	0.0212065853820098	1
SNORD51	181727768798558	-0.718269034489212	530517040217454	0.0212622197109358	1
RAD21-AS1	-226813080493074	-0.861936593779697	530082790617985	0.0213152907028643	1
RP11-51C14.1	-164661135144049	-0.258430054504906	529015582201896	0.0214463010121492	1
TMEM39A	0.664786896211604	536210504458506	529000008620537	0.0214482189816374	1
RP11-13A1.1	19669319549639	-0.856079134285359	527250423359989	0.0216648244657254	1
CD200R1	196652462036805	-0.854251404964104	527075306488743	0.0216866289618153	1
SYNE3	100287728014962	161900073858157	526981776241855	0.021698284092521	1
FLJ42393	-240280064013224	-0.823801319443992	526801333106884	0.021720788073859	1
CTD-2319I12.2	-227056159952587	-0.861686535377758	525847463549988	0.0218401522503135	1
GPCPD1	0.650309302306603	57305495869911	52570661060461	0.0218578356138472	1
SLC25A47	355988697380397	-10047260551605	523689299234146	0.0221127321462717	1
ZCCHC8	0.625056066981375	547392084835178	522906916224483	0.0222124167081739	1
FAM90A25P	181898410904381	-0.717566120263384	521747580193998	0.0223609862409268	1
ACVR1	0.726009058956893	421873791817046	52148597587111	0.0223946531162228	1
VLDLR-AS1	101532447526377	157694546014909	519489146932565	0.0226533695807588	1
LEFTY1	128849907339937	0.385833442589489	519053147071752	0.0227102701328667	1
RP11-64K12.1	-244795694985965	-0.24735478631638	518374864308364	0.0227990846623274	1
CSRNP1	0.810117439830819	391386498872361	518226510191672	0.0228185581234688	1
CA5B	0.65251769060271	436736012345726	515120009085478	0.0232303126706919	1
AC016738.4	196703614651814	-0.852396934119457	514844034712532	0.0232672625978714	1
RP11-977G19.14	196660024639771	-0.851636854418928	514381019890893	0.0233293921214416	1
NUAK2	0.679185719378528	641467101258046	513454970760201	0.0234541704078178	1
TDGF1P7	223472956240248	-0.997505241984749	51337478013659	0.0234650080098831	1
KRT8P11	223429036456469	-0.998835048970181	513186866053064	0.0234904245689671	1
AC026202.3	-31131478000849	-105636741832586	512978437440579	0.0235186492436804	1
AC104395.1	223358076330131	-0.992833378471433	512965034383086	0.0235204654419463	1
RAB1B	-0.634153943158077	621491921520711	512841512305427	0.0235372103058448	1
PRPF31	223347280066945	-100122151078731	512837763120724	0.0235377187449973	1
RP11-733O18.1	223341598722083	-0.999512081234396	51283249555615	0.0235384331158339	1
ETV3	0.749028205571274	554885536767017	512802850512035	0.0235424539045034	1
AC021224.1	-151289656729603	-0.199993053350634	512693371833335	0.0235573087866355	1
NR3C1	115712886160238	387850859596573	512422591748356	0.0235940920129915	1
SVOPL	-227356399066251	-0.856462962528094	511705639230099	0.0236917719881411	1
CTD-2522E6.4	209152920649098	-0.635011604850483	510771658448566	0.0238196500779046	1
AC139452.2	-291389437900017	-110349336799406	510282874753468	0.0238868581742237	1
KIAA0408	169506760507092	0.46828133666865	51002141170212	0.0239228902495057	1
MSC	214057649575488	-0.613805771943824	50851935753565	0.0241309827360513	1
AC000123.4	195413112268643	-0.520812438880754	508464834260713	0.0241385715401469	1
RP3-419C19.2	32489890197795	-10942496052932	507954263096454	0.0242097554934716	1
SYNM	0.914746261317308	340655498953402	507665567138865	0.024250101914613	1
SMYD1	319916872208546	-109928037707115	506627516946844	0.0243957509784646	1
LRTM1	-307955498541279	-0.561724747390642	506549539400602	0.0244067286175318	1
RP11-338K17.5	-338954283343038	-0.994663893676732	50594854919113	0.024491507906485	1
RP11-455F5.6	19556270943506	0.0534422165301397	505882515315124	0.0245008416579472	1
RRM2	-0.616527528435158	603623409959956	50571834310645	0.0245240630607403	1
RNF103-CHMP3	183748199709871	-0.728104020223693	504908108330021	0.0246390020396277	1
DCTPP1	-0.659143077162397	559983939083926	504508860586824	0.0246958443593766	1
FGF2	0.791802334223404	571948501781216	503721770585804	0.0248083041940243	1
HCRTR2	-226308718372245	-0.869065196075233	503075988761324	0.0249009708025859	1
SLC5A1	223243210440675	-0.99388681670459	502434543031731	0.0249933709711673	1
FGF14-AS2	-0.912493588980535	322943611332072	502342350923445	0.0250066804590454	1
DPYS	-33032872557956	-100693344266747	501849012284172	0.0250780273744855	1
GDF5	-207024795182012	0.989421245584472	501426603279829	0.025139284352202	1
AC079781.5	158851965349618	0.100250396581356	500737831189062	0.0252395022360053	1
RP11-152N13.16	-119865495339274	0.546583117820425	500618703690028	0.0252568775909728	1
MYLKP1	223909024246175	-0.995568037009886	500246714383037	0.0253112141274902	1
KLF15	0.905216205649919	391514692329675	499812724072311	0.0253747606194998	1
RNF149	0.669986832053166	555427028363439	498433454130079	0.0255778208148645	1
RP11-318A15.2	155993328563502	-0.524464124007445	498035088497324	0.0256367829588916	1
THTPA	-0.710235251414148	478243235713143	497792788930914	0.0256727147793463	1
RP4-756G23.5	157456544717187	0.462242916155049	497393329225808	0.0257320669213287	1
LINC01505	210320994420893	-0.814834507844662	497381734772468	0.025733791764419	1
MAP3K7CL	240549417378608	-0.950696463966824	496943358113233	0.0257990948446136	1
TLR9	123739585233211	0.835504824156862	496808850389317	0.0258191663753671	1
CTD-2248H3.1	-239250382956079	-0.826717575034178	496448606267449	0.0258730027191677	1
AC002398.13	-16202630577475	-0.0205340984778688	495825364082172	0.0259664181452813	1
AP000997.2	313951987078685	-110557289764243	495349671351339	0.0260379536978287	1
KPNA7	223478915990364	-0.992199505413504	495339561797538	0.0260394762113628	1
RP11-142A23.1	-323744888268774	-103870427083048	495320250512469	0.0260423847761448	1
ORM2	324009806549825	-109518951291444	495062084529042	0.0260813008238633	1
NMBR	223369320745137	-0.990989202688632	493976512369558	0.0262456028586973	1
CHST13	-221377675971682	-0.359206115244047	492425088878579	0.02648228106879	1
RP11-571E6.1	-145101522226441	0.129497803291934	491991163363924	0.0265488749961522	1
ZNF385C	0.99397352941368	379967399190923	491959811893689	0.026553693198651	1
LINC00964	339865177334603	-105025624476469	491803489785096	0.0265777308893544	1
HNRNPA1P1	-290542350742832	-110517721813579	491699377826106	0.0265937527593461	1
TDH	156410352884835	-0.30339170743593	491525408043898	0.0266205475117268	1
C1QTNF2	-132573562191918	0.490688322353095	490969099481552	0.0267064184284037	1
RBPMS2P1	-184353591359451	-0.725661723455136	490441549745059	0.0267881161999098	1
AC008440.10	-293053112706506	-110050052160159	490388038550282	0.0267964175884181	1
TMEM252	-289987083665732	-110626060455177	490305750060787	0.0268091885234142	1
NHEJ1	-165901434711578	-0.12088085743108	489859033326161	0.0268786281672871	1
RP11-599B13.9	-316760718894145	-104835532694383	489638116153552	0.0269130375964509	1
RP11-407G23.7	195768249522964	-0.684530514200098	489429544186217	0.0269455662040037	1
NKIRAS1	0.698134198252155	410048277823114	487626047697149	0.0272285479072028	1
HEY1	0.706260950343211	445731094720621	487499037129805	0.0272485929116869	1
SLC43A1	0.987392439593511	164898424456938	487256558437185	0.0272869039018752	1
CTD-2147F2.2	15406877528571	-0.432343409808783	486439122362633	0.0274164699024863	1
RP11-772E11.1	-177878506999659	-0.362348101051961	485748332170038	0.0275264609746416	1
CDX2	-241926104720881	0.776865126778726	485133097529277	0.0276248081501673	1
PLCH1-AS1	-295579749791164	-109648302231803	484161247067003	0.0277809068784748	1
PPIL4	0.614793900065251	573992741172384	483567662211822	0.0278766996966983	1
MCM5	-0.637023443821081	698636655159816	483482703075562	0.0278904385035213	1
XPOT	0.634091403033285	68745021473722	48323242439855	0.0279309522202379	1
CTD-3065J16.6	-151593982029174	0.256439266978087	48317938375936	0.0279395460038078	1
CTD-2240E14.4	324400779528247	-109488103609441	483087271779769	0.0279544767666629	1
AC012462.1	-287505432406455	-111103769000314	483046434980601	0.0279610988066352	1
RP11-432J24.3	-195830256879635	-0.479328051207014	482257219267723	0.0280893980575126	1
SFTPB	323435686421197	-10958063955993	481561630205598	0.0282029847408087	1
RP11-75L1.1	323775975645727	-109549316752607	480290040226833	0.0284118672409079	1
HSD17B7P2	181799033813919	-0.729215020434188	479697274215694	0.0285097898265634	1
RP11-138B9.1	326095285975158	-10933190786843	479359780654166	0.0285656993057092	1
CXCL13	255160524112098	-0.90347951770989	478968037389222	0.0286307389944489	1
HLA-F	181655243503596	-0.433107164135873	477019223284537	0.0289565922825972	1
RP11-173D9.5	-141395856738575	-0.365734165017003	476966045058099	0.0289655379291673	1
RP11-301O19.1	-159655833568239	-0.289832052912876	476931735442144	0.028971311023397	1
RP11-185J20.1	-374859052116035	-0.869773094130138	47562956962071	0.0291913075288795	1
RP11-1055B8.1	-0.78565872948075	531187180462089	474429056772444	0.0293956716439675	1
CHAT	144204089704802	-0.460073771304389	47431950224754	0.0294143952359054	1
PLA2G4C	16137553123703	0.557223739770643	474172771107191	0.0294394920198419	1
AC004448.5	140600766163694	-0.267907061568361	473853821144655	0.0294941219489159	1
SMLR1	-270070118946765	-0.702593217409388	473826080514498	0.0294988783686424	1
TNFSF13B	126907102866981	0.654019229012314	472774305758008	0.0296798068493126	1
IHH	-234592426766605	0.661872677734975	472501945710961	0.0297268469771353	1
RSRC2	0.583735640453804	71903800164396	471436137522891	0.0299116739756381	1
OSM	258922442349552	-0.909821575500144	471160853267416	0.0299596066638716	1
RP11-159H22.1	316368856356487	-110278432887293	471101655023666	0.029969924756288	1
NUCB1-AS1	320538684844475	-109866400620692	471059415731868	0.0299772892132737	1
RP13-210D15.8	-322299245455472	-104109622116238	47098428442154	0.0299903930826227	1
RP11-57C13.6	-311629387164888	-105524418327891	470361933616688	0.0300991688689385	1
RP1-150O5.3	-225364462075708	-0.868185748115431	470026555328668	0.0301579573995535	1
RP11-809N8.4	-289544054591759	-110666511352025	469989940002489	0.030164382949334	1
ANO9	170003604630225	297291155452385	469932647625581	0.0301744399361326	1
RP11-46H11.3	0.986889625590672	0.743525536499717	469779604233589	0.0302013219997399	1
RP11-42O15.3	170342450501543	0.180794300897566	46976103261197	0.0302045858018653	1
RP11-278J6.4	-314941520356381	-105070486199539	46946494686627	0.0302566699933231	1
CTD-2013N24.2	0.971287150067438	121094226484708	469449611531974	0.0302593701672893	1
ACHE	0.917569269026295	406971396148939	469081968561249	0.0303241782636439	1
PNPT1	0.603743244431971	500946397749741	468175417332746	0.0304846040892081	1
AC009505.2	296916091309324	-114909432683231	46767911888398	0.0305728049509884	1
AP000282.2	183384191977986	-0.559645230140311	467333552692257	0.0306343751471696	1
VCX3A	196167715836922	-0.860565243736224	466978263535637	0.0306978124953198	1
ARHGEF7-AS1	296584218635807	-114941131209949	466931719902183	0.0307061330630258	1
AC022819.3	160972111811612	-0.63968579764772	466557855440809	0.030773053871946	1
RP5-1065J22.8	-161536930404984	-0.0241400527354081	46654120115079	0.030776038483965	1
RP11-519C12.1	-295169964536138	-109783850515717	466392027921704	0.0308027852516657	1
C3orf38	0.659808927202653	493427536912367	466242405911547	0.0308296368332431	1
TBL1XR1-AS1	296252069136274	-114972827021764	466185085877346	0.0308399301108511	1
AMDHD1	195196952455347	-0.396261777667813	465910836494656	0.0308892282109608	1
RP11-219E7.4	312273888410268	-110696663276154	465891249475907	0.0308927522466934	1
RP11-91P24.7	222953677338788	-100257904994841	465749157547576	0.0309183295414355	1
KIAA0196-AS1	295927819038508	-115004043512307	46545392298588	0.0309715439478166	1
MIR181B2	295927819038508	-115004043512307	46545392298588	0.0309715439478166	1
RPL38P3	313616596657649	-110557289764243	46537568450562	0.0309856620062234	1
RPL5P22	-211531282891387	-0.905758127971807	465373127336342	0.0309861235581988	1
RP11-533E19.5	-211526547770959	-0.908976083932378	465322844336248	0.03099520076057	1
PSAPL1	-312202713103938	-10544519535424	465175943328502	0.0310217355549119	1
CTC-471C19.1	295603296662914	-11503525746839	464723480758128	0.0311036130233744	1
RP11-420O16.2	295603296662914	-11503525746839	464723480758128	0.0311036130233744	1
RP11-66H6.3	295603296662914	-11503525746839	464723480758128	0.0311036130233744	1
MIR4312	2955951199807	-115035733983939	464708800518545	0.0311062733260624	1
RPL21P121	2955951199807	-115035733983939	464708800518545	0.0311062733260624	1
RP1-315G1.1	2955869434254	-115036210497332	46469412098932	0.0311089337373045	1
NR4A2	-14838495535596	201597805247225	464550892979608	0.0311349037977679	1
KCNK13	-194136833115887	0.394444080332873	464471422504172	0.0311493231132319	1
RUVBL1	-0.635591057013758	628144593353535	464253081084275	0.0311889753743898	1
AMDHD2	-0.743860189818092	390967963742265	464160071401152	0.0312058825405088	1
AC009495.4	295270324811897	-115066945314736	463979104822857	0.031238805783164	1
RN7SL239P	295270324811897	-115066945314736	463979104822857	0.031238805783164	1
RNU6-196P	29526214690064	-115067421738151	463964449185484	0.0312414736680225	1
GACAT3	316319882940602	-110278432887293	463355769964222	0.0313524866588736	1
DPPA2P2	294937079863116	-115098630442821	463235502051548	0.0313744701698166	1
RP11-64C12.7	294937079863116	-115098630442821	463235502051548	0.0313744701698166	1
SRGAP2D	294937079863116	-115098630442821	463235502051548	0.0313744701698166	1
AC020915.2	294838425989837	-115110939314759	462980767933273	0.0314210855774301	1
RP11-410D17.2	29461174316968	-115129836610494	462507281554777	0.0315079238993774	1
CIB3	221692063152815	-0.997733414275469	462307056297001	0.0315447208870459	1
AP001626.1	221690845241839	-0.997733414275469	462264292612372	0.0315525857177768	1
RP4-569M23.4	294512957935366	-11514214496353	462252716090641	0.031554715151434	1
RP11-319G9.5	294504775703029	-115142621176714	462238115307885	0.0315574010940638	1
LINC01168	294286137685062	-115161040240324	46177978965794	0.0316418355072705	1
RP11-30K9.4	294179037744627	-115173824197161	461510816841151	0.0316914963698512	1
PRR13P2	294170854410364	-115174300318222	46149624076132	0.0316941898954752	1
SLC7A3	0.724606374657145	48505369981259	461429787159596	0.0317064729376006	1
MCIDAS	-240986538066761	0.280916677006555	461314858115833	0.0317277277281858	1
RP11-455I9.1	120180150604758	0.415340252186818	461285189329503	0.0317332170391624	1
MT-TS2	-135039435968526	0.261259384153558	461178535446938	0.0317529582974016	1
RP11-956J14.3	293844847499034	-11520550070957	460769697684263	0.0318287515145937	1
CTB-31N19.3	148408827852172	-0.327982306160139	460768563761851	0.0318289619914084	1
RN7SL794P	293518573750072	-115236698560905	460043887969134	0.0319637726355967	1
RP11-143K11.5	293419338505659	-115249005282617	459789879312539	0.0320111665008531	1
SNORA63	197943818395546	-0.853196512712446	459408280533056	0.0320825044877802	1
KB-1254G8.1	293108377243931	-115284157730858	459036143639709	0.032152233431422	1
RP11-474N8.8	-295334618084985	-109783850515717	458881181707524	0.0321813159655909	1
AMMECR1	0.731760957392381	549971107143001	458830575351262	0.032190819477123	1
RP11-176F3.7	167975467862229	-0.766265678524574	458771117469147	0.0322019889845001	1
RNU6-705P	292757542923267	-11531186805015	458326339897763	0.032285671442197	1
RP11-907D1.1	292757542923267	-11531186805015	458326339897763	0.032285671442197	1
DLG3-AS1	292781361062029	-1153153506307	458311843241514	0.0322884027250015	1
RP11-809C18.3	292781361062029	-1153153506307	458311843241514	0.0322884027250015	1
CATSPERD	292422151962119	-115343533303208	457588491782955	0.0324249944961614	1
CHRM3-AS2	292422151962119	-115343533303208	457588491782955	0.0324249944961614	1
HORMAD1	292422151962119	-115343533303208	457588491782955	0.0324249944961614	1
RASA4DP	292422151962119	-115343533303208	457588491782955	0.0324249944961614	1
AC116609.2	292454080553335	-115346540987118	457588283066485	0.0324250339954009	1
RP1-267L14.3	292454080553335	-115346540987118	457588283066485	0.0324250339954009	1
RP11-260E18.1	292454080553335	-115346540987118	457588283066485	0.0324250339954009	1
TPH2	292454080553335	-115346540987118	457588283066485	0.0324250339954009	1
CDHR5	245844492913568	-0.939047433120775	45756617623755	0.0324292179598442	1
CTB-147N14.6	134397055675855	0.0941532652301779	457558881692076	0.0324305986577584	1
AL133245.2	-242239465603084	-0.818350170316942	457429114143087	0.0324551710752446	1
R3HDML	255059007641078	-0.905956179894494	457373367553046	0.0324657330598816	1
C2CD4B	253545686923194	-0.448607032644801	457318607092688	0.0324761117018144	1
RPSAP1	-237485363430729	-0.822306669222212	457298097700152	0.0324799996979692	1
MMP10	-285219565720347	-111380151646128	456920140372044	0.032551736688824	1
C11orf85	292118342341914	-115378204353742	456851037544324	0.0325648704074519	1
CTD-2047H16.2	292118342341914	-115378204353742	456851037544324	0.0325648704074519	1
LIPC	-240012427868382	-0.820034721713437	456726182214653	0.0325886145049159	1
EEF1B2P3	-0.649127641248894	491645667572013	456712672610493	0.0325911847486659	1
RIPK2	0.725927554272268	421641857524735	456578595405764	0.0326167048253926	1
NME5	-0.906507734845342	298343867874744	455999621846328	0.0327271456842185	1
NAMPT	0.645069651286357	479260787199753	455955645250425	0.0327355502843427	1
GNG10P1	291322508189183	-115450340799467	45514117112652	0.0328916168113329	1
RNU7-40P	291354176083426	-115453351366984	455140345376473	0.0328917754321597	1
NR1D1	0.848038985564926	340130901819973	455006146188081	0.0329175647775561	1
HAP1	0.841709715926265	417545709474332	454747777420069	0.0329672755355022	1
RP11-888D10.4	1006847297018	0.916856050179158	454549605424586	0.0330054574160248	1
AC016995.3	290994128401342	-11548151943919	454421000035319	0.0330302605768245	1
IL1RL1	290994128401342	-11548151943919	454421000035319	0.0330302605768245	1
AC079779.4	291017517077661	-115485006089215	454405644114352	0.0330332234592317	1
LRIF1	0.71775388156259	407272716709098	454000091612713	0.0331115742414409	1
SEPHS1P1	290688796320865	-115516182921253	453686064776404	0.0331723760251095	1
SNORA19	290688796320865	-115516182921253	453686064776404	0.0331723760251095	1
C19orf35	138370044363829	0.402744964440909	453578534262844	0.0331932228436828	1
ANAPC15	-0.890538686797437	298891168647732	453449139585586	0.0332183265840284	1
LINC00377	290251076479291	-115560134458342	45270056298918	0.0333639469761356	1
RNU2-28P	290251076479291	-115560134458342	45270056298918	0.0333639469761356	1
RP1-20B11.2	290274301311198	-115563623136456	452684842511487	0.0333670122151437	1
RP1-27O5.3	290274301311198	-115563623136456	452684842511487	0.0333670122151437	1
RP11-544M22.1	-286205630643784	-111177127658336	45267508846123	0.0333689142451425	1
SARS	0.586939470575857	781018091568825	452433394837617	0.0334160804498246	1
C1QTNF3-AMACR	225076355904341	-0.995873983380179	452100508082485	0.0334811569259008	1
AC008264.4	289890388748311	-115588291300281	451984318047522	0.033503902229482	1
AC078917.1	289890388748311	-115588291300281	451984318047522	0.033503902229482	1
AF228730.8	289890388748311	-115588291300281	451984318047522	0.033503902229482	1
LINC00944	289890388748311	-115588291300281	451984318047522	0.033503902229482	1
RP11-33A14.1	289890388748311	-115588291300281	451984318047522	0.033503902229482	1
RP11-447H19.1	289890388748311	-115588291300281	451984318047522	0.033503902229482	1
RP11-467L19.14	289890388748311	-115588291300281	451984318047522	0.033503902229482	1
AC099344.3	289913507048473	-115591780525579	451968428873634	0.0335070139407506	1
GFRAL	289913507048473	-115591780525579	451968428873634	0.0335070139407506	1
RP11-647O20.1	289913507048473	-115591780525579	451968428873634	0.0335070139407506	1
RNU6-1136P	289944851420598	-115594794992848	451966816181654	0.0335073297847334	1
FOLR1	-180165864643106	0.738908139533215	451352540700008	0.033627861497401	1
KLHL24	0.637801723496429	660414423855134	451333353991912	0.0336316335561373	1
RNU5A-1	289583882931973	-115622949001936	45125134242516	0.0336477618085493	1
DLG1-AS1	289606938933484	-115626439163241	451235301978403	0.0336509172396949	1
MED28P7	289606938933484	-115626439163241	451235301978403	0.0336509172396949	1
NFIA-AS2	289606938933484	-115626439163241	451235301978403	0.0336509172396949	1
RHD	159086369624407	-0.534210162377945	451049650894672	0.0336874604989862	1
C7orf49	-0.660529704789405	414117231104718	450703695196637	0.0337556685281425	1
AC012368.1	289276976029374	-115657605825913	450518816920233	0.0337921779575945	1
RP11-376M2.2	-29500694773029	-109842670954195	44980912147854	0.0339327109972268	1
RP1-153P14.7	288837418181147	-115701544965319	449537243912213	0.0339867095461288	1
RP11-194N12.2	288837418181147	-115701544965319	449537243912213	0.0339867095461288	1
RP11-280O1.2	288475827814137	-115729687735268	448824897592105	0.0341286174521873	1
RPS15AP6	288475827814137	-115729687735268	448824897592105	0.0341286174521873	1
ANKRD26P1	288498608069539	-115733180465791	448808327009074	0.0341319258711624	1
AL162151.3	-0.56478860142458	616009210712145	448693309485406	0.0341548990683886	1
NCF1C	288167754178039	-115764338757863	448094364486425	0.0342747917308664	1
PANX3	288167754178039	-115764338757863	448094364486425	0.0342747917308664	1
RP11-271K21.12	288167754178039	-115764338757863	448094364486425	0.0342747917308664	1
RP11-408I18.9	288167754178039	-115764338757863	448094364486425	0.0342747917308664	1
SLC26A8	-299027275023962	-109334574413264	446849568745291	0.0345253757283142	1
AC078883.3	181155367117743	-0.230547097386119	446608363664521	0.034574152704996	1
CTD-3018O17.5	183459133955236	-0.716353446699514	446532726890473	0.0345894629595787	1
CTB-35F21.2	287417901481453	-115842915604797	446386702540141	0.0346190409914651	1
GUCY1B2	287417901481453	-115842915604797	446386702540141	0.0346190409914651	1
RP11-503G7.2	287417901481453	-115842915604797	446386702540141	0.0346190409914651	1
CTD-2105E13.6	28705543124744	-115871044289751	44567829070942	0.0347629094940905	1
RP11-861E23.2	28705543124744	-115871044289751	44567829070942	0.0347629094940905	1
AC064852.5	287077866444677	-115874540517618	445661042540451	0.0347664201409165	1
RPS27P15	287077866444677	-115874540517618	445661042540451	0.0347664201409165	1
CCT8L1P	241080703494595	-0.953213800920294	445216379719075	0.0348570537300013	1
EVA1C	-125222635769919	0.0213343189077165	445210758546175	0.0348582010480665	1
TAF1D	0.674863767589914	596857122990251	445178789446877	0.0348647269008108	1
RP11-127L20.3	-296919066721391	-109607759421127	444704417744051	0.0349617106746806	1
CEBPZOS	102073446034016	106560566140275	444190825076811	0.0350670312034812	1
CTB-119C2.1	106969418558845	112499604982416	444171142966355	0.0350710739359107	1
CTC-366B18.4	108865765368187	0.579833973384814	444164407581277	0.0350724575051682	1
SERPINA5	-156702834516996	0.452853007183371	444025377296063	0.0351010295812714	1
CLIC3	19349570408666	0.1677879969009	443900247479219	0.0351267657912438	1
SPRY4	137806711650375	397781128380251	443765568466521	0.0351544880963499	1
RP6-218J18.2	0.553764606646431	539441169355777	443758820856711	0.0351558776250274	1
AC092597.3	195593555542875	-0.851200739079932	443689028271801	0.0351702533140864	1
RP11-817I4.1	0.921852489411838	152155090754715	443545610555974	0.0351998134118436	1
GLYATL1P3	-299476937864893	-109294001695746	443415999922283	0.0352265500602827	1
CTD-2544H17.1	-286871860598964	-111033812624466	442965975470657	0.0353195481145069	1
RP4-725G10.3	153088696305239	-0.138726821533766	442920227453719	0.0353290163629615	1
NOS1	147358428734018	-0.231700939210819	442685023483457	0.0353777373386246	1
TMCO2	285629257154302	-116012360861533	44254467324279	0.0354068434589909	1
RP13-554M15.8	-184313685474912	-0.732771538540607	442398874317176	0.0354371060682578	1
PKMYT1	-0.683448176412279	494792527907148	442004343844252	0.0355191321523888	1
AC090286.2	-296991205973292	-109607759421127	441693798779882	0.0355838366882571	1
TRPM1	-289654122578884	-110603725975628	44139612923045	0.0356459742725814	1
NR5A1	-178633089098778	307726791701011	4400823800053	0.0359215746429003	1
RPL4P2	224055903518606	-0.990141933556488	439520036119817	0.0360402246792123	1
MROH9	284197366580721	-116153637348735	439424220037231	0.0360604819630886	1
RP11-122A21.2	284197366580721	-116153637348735	439424220037231	0.0360604819630886	1
CTB-174D11.2	-325913616065536	-101207655558214	439315825826632	0.0360834128613508	1
RP4-535B20.4	167630621305268	-0.768188017434782	438923920106835	0.0361664483116264	1
SFRP5	-183535906697515	0.608607720719965	438875180155852	0.0361767891160446	1
CERS3	-307571373859162	-10606245060465	438677716075163	0.0362187153252228	1
RP11-455O6.2	161937100611238	-0.637348863136693	438345784282012	0.0362893067933067	1
PLD5	0.98473766042966	143833373057504	438237350060648	0.0363123985427646	1
RP11-54O7.10	183873821283175	-0.410510165466877	438094076722513	0.0363429330916111	1
RP11-345M22.1	-152306677791695	-0.190150518963276	43788276398091	0.0363880173259246	1
NPY	229430383832016	-0.132371944410742	437848533306525	0.03639532605577	1
PCGF5	0.693832773323655	467989933125685	437520441216942	0.0364654563302391	1
EIF1P6	181164551408795	-0.726961066570298	436748194178113	0.0366310844957489	1
CRYGEP	-153293432039919	0.0575968370460677	43610674457321	0.0367692586010363	1
MIF4GD	-0.655431047802484	429264089175292	435784158211179	0.0368389527869683	1
EXOC8	0.846142206707279	42832868402615	4356338380528	0.0368714764141813	1
MSANTD1	10168917281975	115061644161863	434754743091263	0.0370622825925103	1
SLC1A5	0.718914653359576	645221290533545	434651858211391	0.0370846810925462	1
NCEH1	0.918065929288239	17505964712955	434117364801912	0.0372012710690784	1
CREB3L3	-264927629463934	-0.117948398197729	43394253005498	0.0372394913551733	1
RP11-17E3.1	-211547178216383	-0.906454590958885	433645056236922	0.0373046160885418	1
RNA5SP462	-29909462632996	-109374379486502	433440544320021	0.0373494582458159	1
FAM27E3	164183042540264	-0.164839594233078	43249104429951	0.0375583905701148	1
RNU6-878P	-299125481028058	-109374379486502	432367475685714	0.0375856710815816	1
GCSAM	-162438604920699	-0.428462961443445	432330061195654	0.0375939352538617	1
RP11-119J18.1	-211407239100588	-0.904868745643162	431687114732506	0.0377362481515174	1
SRPK2	0.573512378171595	633639262096072	431237145463316	0.0378361822309617	1
RS1	-184288664342132	-0.514618800786933	430814535491924	0.0379302926187589	1
ZNF628	-0.701221588771278	493862113644527	430792226545398	0.0379352673763265	1
RP11-588H23.3	241405322178452	-0.946028645281536	430716465871237	0.0379521666441399	1
RAB5A	0.562387584313282	611455723855098	429893001858306	0.0381363592830469	1
CHIC2	0.749119392089512	458297921241516	429559162546751	0.0382112992394081	1
RP11-107F6.4	-137413265951856	-0.0341666787781933	428541409511215	0.0384407176566649	1
AC145123.2	-289906610580238	-110557411829747	427601533721214	0.0386538638828273	1
SLC2A13	0.782671950226771	429390359469508	427183132581415	0.0387491476745091	1
DNAJC25	0.644368371994237	434461693798635	427126010710568	0.0387621753098866	1
EEF1B2P2	-113339512119727	0.451006082344419	426849952592196	0.0388251999244919	1
C16orf87	0.605876781263302	546992238065786	426711582144982	0.0388568305910027	1
POLR2A	0.498610280050692	890729576740071	426642791025985	0.0388725658897761	1
PXMP2	-0.732678667669561	473464272471412	426255839957304	0.0389612017764328	1
ALOXE3	223653936191459	-0.996856497204303	425115681906518	0.0392236034732614	1
BHLHE41	136215513107691	129798881848628	424343321318029	0.0394024110856702	1
USP30-AS1	-298993190781424	-109414943747755	424303044872316	0.039411758828167	1
ASB18	200090710170015	-0.852550237126018	424263231399896	0.0394210014058554	1
RP11-148K1.10	-18591987756899	-0.718961719561359	424057911848495	0.0394687018340326	1
PYY	172103773661186	-0.368967516656891	424038071646988	0.0394733143738168	1
AMZ1	182308940166713	-0.161463272094748	423955873666771	0.0394924301576712	1
RPS21P1	-299727808942117	-109334574413264	423909845762996	0.0395031385485425	1
PRRT3-AS1	167775704224159	-0.766383637153991	423571636289044	0.0395819164632764	1
RP11-113K21.4	133652897885482	-0.219128419908363	423319667957785	0.0396407136684567	1
F2	-205198267696856	0.214690459884038	42318377368113	0.0396724628435201	1
SNCB	135309209304375	253806771845331	423177028150327	0.0396740395064545	1
KCNG3	174485933934185	183916775195743	42312690296053	0.0396857575497491	1
KCNE4	224143593236885	-0.774521751484959	422361974150177	0.0398650304657587	1
CTB-33G10.1	-0.608424128019658	563169232881011	422358889706617	0.0398657550706415	1
NFE2L2	0.60747245839423	531444451707257	42194238021681	0.0399637295390319	1
RP4-741O10.1	288403726254102	-0.815447039987011	421910500364474	0.0399712389586513	1
PHF11	0.969769248330223	348554128779926	421198771886957	0.0401392754439224	1
LRRC75A	0.72353837048155	351969763960578	42102410696607	0.0401806263841048	1
CTC-529I10.2	0.954839254782107	142610105055393	4205273766602	0.0402984690735976	1
LCN10	22528573934961	-0.994853218153433	419986007467816	0.0404273149996399	1
RP11-156K23.3	103325486914945	162537751985605	419348687497304	0.0405795516569911	1
MATN1	11182458478825	0.968442827433511	418972082359371	0.0406697941503079	1
CTB-32O4.2	-159832194417593	-0.612609613682539	418069832229135	0.0408868504075041	1
RP11-97N5.2	195079106271257	-0.539019203496693	417510090822413	0.0410221197440319	1
AC091849.1	168954213119554	-0.765193834400617	417183529632583	0.0411012548307021	1
PELI1	0.64515410250222	720275985761421	416978375789704	0.0411510514424901	1
SLC39A5	-157017452610757	163341382591646	416755285470907	0.0412052736676067	1
RP11-262A16.1	-221681752397743	0.678275020810404	416301391690093	0.0413158245924148	1
RP1-140A9.1	-159797974715732	0.359822279935834	416206387252138	0.0413390033939526	1
RP11-1H8.5	238320115952934	-0.951202496818026	415871829180176	0.0414207363373312	1
RP11-454F8.2	172525244919938	-0.447891495875334	415302073061615	0.0415603194108858	1
CTD-2095E4.5	107979444961883	0.9334850387629	415152237309555	0.0415971092890435	1
SLC26A7	161549388481623	-0.64264407919958	41471666984833	0.0417042506528356	1
FLCN	0.545680259550788	530070383125125	414427262347452	0.0417755997299316	1
SNORD127	178915825496361	-0.892922342731187	413932109838987	0.0418979697623232	1
SLC39A12	-271558661948321	-0.70903764073182	413742829688847	0.0419448471726601	1
HMGN1P13	178800630699294	-0.897534083754324	413412714391142	0.042026735967944	1
RP11-524F11.1	-0.933243984887664	167807098458544	412928237787216	0.0421472201744252	1
MAT1A	-22447576222863	0.0288336401930751	412830988557153	0.04217144874745	1
COLEC11	174631052937045	0.325081622157859	412620147838874	0.0422240276739859	1
CTHRC1	101563386276419	0.535174971372953	412328175841269	0.0422969527171193	1
AC009228.1	-213163757825876	-0.895575859037044	412110504055459	0.0423514061340281	1
CFLAR-AS1	226801803433146	-0.992191226847349	411923170288163	0.042398329102935	1
DNAJC1	0.626518044732712	487127269406091	411674865836773	0.0424606081212267	1
RPS12P27	-293984219450471	-110035318835035	411539504945671	0.0424945994517023	1
RP11-339B21.8	120592890161577	0.342209761594194	411283290290989	0.0425590174793126	1
CTD-2290C23.1	-283656431357827	-111380151646128	411228970399162	0.0425726878859055	1
RP11-793H13.10	-116435829919464	0.92315635141872	411227612795462	0.0425730296061409	1
TTR	-257309439599953	527265699896047	410484693637447	0.042760461865575	1
COQ10B	0.724764754366934	376639657778574	410365009921816	0.0427907381149258	1
RP11-757G1.6	14434275778405	-0.0586747028458844	409746298152858	0.0429476127722338	1
SYVN1	0.518449234975467	619358355409943	409695592744476	0.0429604959363997	1
DYNLT3P2	160911536836312	-0.631656907715105	408980526126142	0.0431426125601637	1
AFTPH	0.566154996930141	495012892182387	408894471274097	0.0431645840987425	1
ODAM	-306069471307004	-106166439714264	408841063583344	0.0431782260770542	1
MEI1	133942580439001	-0.135789490485265	408242925537081	0.0433313192210661	1
LINC00900	-114940194404057	0.567420933769167	40782993612965	0.0434373567957351	1
GZMK	-328057379537003	-100868000295533	406736839668406	0.0437193356034612	1
OR7E13P	273266148765504	-0.866766309817173	406575997517345	0.0437609892424921	1
HSF4	11818739449728	311638874532007	405945757103832	0.0439246067708724	1
BTN3A2	0.951069035925413	34474151125202	405903512882122	0.0439355968426983	1
RP11-108L7.15	-0.859326064216395	15804585238584	405639368184402	0.0440043812168269	1
SLC35D3	-201185275839148	-0.663262203020405	405597458616386	0.0440153050542254	1
RP4-614O4.13	-0.95063552650146	0.988818199224217	405563533245363	0.0440241498800487	1
METTL22	0.554412765254229	564149789053647	405495216326293	0.0440419667468894	1
ETV5	0.888738170390645	542588571396147	405400548247914	0.0440666684686893	1
RP3-382I10.3	-232202245474208	-0.846058868972414	405033214594973	0.0441626548994925	1
SLC7A1	0.823512193559953	655302442707996	404755634579512	0.0442353341349027	1
RP11-641C17.3	202655244307362	-0.476965022427601	404568615452087	0.0442843726374725	1
SOAT2	-205140911545635	0.459288171483417	404419295676096	0.0443235670293055	1
IARS	0.610054794392873	725063425779454	404099100595316	0.0444077369947715	1
CCNT2-AS1	-111586125618231	0.510667370008486	404061780346854	0.0444175583439354	1
CNGA1	-261736955927671	-0.741273627307499	404023074246043	0.0444277468151195	1
RP13-131K19.6	-116219631401782	0.24210234962314	403890274803753	0.0444627218505279	1
RP11-385F5.4	1464753738719	-0.562667931988175	403409538167273	0.0445895747501515	1
TRIM21	0.753969412274179	369826695583542	402881990788649	0.0447292182714281	1
CTD-2325P2.2	-247044147615181	-0.801628488262673	402404634813661	0.0448559728081188	1
CCNB1	-0.550857185120292	705993536639231	402294846590271	0.0448851788436022	1
ABCB5	178578669086047	-0.896940404633649	402116939156417	0.04493254858037	1
RPLP0P6	-0.548170856357212	821674047359197	401727510723815	0.0450364218506305	1
SQRDL	157966051982687	0.126565216505092	401699521073937	0.0450438973376894	1
ARHGAP30	-106130153199741	0.865274133662677	40166412072824	0.0450533539479321	1
RP11-6O2.4	-171950244455846	-0.768816967800946	40157957828294	0.045075946507982	1
ANKS4B	-259096977263809	-0.746674861712312	401226613240507	0.0451703995064727	1
CTC-338M12.13	221916587991918	-0.406168887021455	400887665249069	0.0452612977685317	1
TFCP2L1	17911292825497	-0.895997017232546	400351290469279	0.0454055353598564	1
RP11-349A8.3	-186741877029374	-0.1575105289066	400127871937925	0.0454657580388428	1
AC010468.1	-17818401875509	-0.554522280580701	399629265562644	0.0456004614951025	1
RP11-473O4.5	-263281632777565	-0.751154848077446	399427304608108	0.0456551428287436	1
RP11-950C14.10	126058178910488	-0.139317570209185	399250888924573	0.0457029642561419	1
RP11-619A14.3	-171301182525044	-0.777599078077618	39831061834079	0.0459587374888033	1
HRK	0.871829510447053	222827179247097	398162962078945	0.0459990399028142	1
LRFN3	-0.620203787327941	554159706851635	398079076764386	0.0460219527809657	1
RP11-736K20.5	122597642327854	0.936003844631602	39805457551443	0.0460286474511165	1
SLFN5	0.75361465547339	405903052854559	397958349638551	0.0460549499391403	1
SLC25A25	0.641134984861201	512569432148992	397924413666785	0.0460642298130213	1
CCDC174	0.538394111502014	530941227232047	39787717997979	0.0460771492595377	1
TRPC5OS	134313282573385	-0.495556837012106	397809563143317	0.0460956505895267	1
CSGALNACT1	-130089364401286	0.124964311477269	39744459829299	0.0461956475950801	1
AC024592.9	0.999906602831409	0.565886831653337	397411135503536	0.0462048275257636	1
SGK2	0.885742933357944	264961841976329	397307335756215	0.0462333154035649	1
AC116366.6	131590807526267	0.0451196669221088	397029113794827	0.0463097648672717	1
LRRC20	-0.553879798628035	578406456309786	396078637365935	0.0465719422421857	1
SMNDC1	0.568406688944379	563515959883944	396059155448289	0.0465773324277833	1
LRRC71	-136830276685947	0.361344216983219	39544750316586	0.0467468970433462	1
RP11-477N3.1	-161209486528372	-0.00993304282112811	395304927825084	0.0467865157857966	1
SLC33A1	0.5796477177007	54559436719273	395158244913062	0.0468273128862287	1
FOSL1	125088601316305	222672050951733	39458316659517	0.0469876222951774	1
RP11-231L11.3	137610509262564	-0.272365688243604	3945765151478	0.0469894798410196	1
KRT8P36	146330400751375	0.0799578242669046	394437187472179	0.0470284076046647	1
ANKRD66	-321654283023464	-101689661053583	394384023254885	0.0470432705011368	1
RPS15AP16	181052589459077	-0.573568649902728	39382972342676	0.0471985291633309	1
MEP1A	-229361824841919	-0.557725134166985	393546365136082	0.0472781060991962	1
GDF3	252731080386233	0.15307460627897	393487162815657	0.0472947500484468	1
HNF4A	-208584321200221	0.236696200358459	393371960145019	0.0473271554711502	1
PNPT1P1	0.842839223814382	268559771100947	393044682120539	0.0474193435199128	1
SEC24D	0.72769067970809	475855423369893	392913341303787	0.0474563929926903	1
SH2D4B	106196819466627	0.0549506537818542	392451421993679	0.0475869369225854	1
LAMP3	125706960232987	0.623204879054161	391679977169726	0.0478058018237984	1
VTI1BP2	-0.989186692811438	151001427337192	391551040393426	0.0478424856538417	1
CD96	22200333526116	-100421290379833	391097879613082	0.0479716503346338	1
RSPRY1	0.533283399563628	59197661463017	39088802813739	0.0480315890250916	1
TMEM45A	0.929198995833139	485000888690258	390627325011819	0.0481061622773014	1
ADM	15034445815282	370845408854349	390509184150706	0.0481399962932239	1
RP11-16C1.1	167247486503589	-0.768142072117524	389750493630408	0.0483578748065474	1
RP11-713D19.1	-237707127114941	-0.824373095423267	389502844367526	0.0484292191019792	1
CCDC170	-134324829073542	-0.0409011538847039	388924234552685	0.0485963418965676	1
KLK1	178831261166444	-0.722811841969875	388279337023724	0.0487833285671966	1
IFRD1	0.507264754773487	627917586587889	388136967290508	0.0488247106300164	1
CD70	159244750908348	155331600630849	38807239112576	0.0488434929517225	1
SAR1P3	118887564771852	0.347797257001235	387868830938404	0.0489027494587812	1
HSPA8	-0.516953269841358	855019235539599	387599140974338	0.0489813733112798	1
C1orf189	-269654990722836	-0.702586681187308	386929761641168	0.0491770976460207	1
RP5-1172N10.2	246309231110113	-0.949253965125071	386790402348063	0.0492179496213985	1
TRIM23	0.741556247960283	472473667704989	386718485920601	0.0492390453200924	1
AD000864.6	222486763622665	-100098632850028	386326701300592	0.049354137808007	1
GPR182	191929446168862	-0.680565814313225	386311933356174	0.0493584816614461	1
TSPYL2	0.700035466919651	639599454474223	385710575924019	0.0495357088128443	1
RP4-580O19.2	199716806623894	-104383499850586	385689245693811	0.0495420074142378	1
AC093162.5	199679927966568	-104487259338573	385563574396015	0.0495791340573796	1
RP4-583P15.16	199658118078608	-104478153936544	385494132807577	0.0495996615546941	1
CYCSP52	199658746961258	-104548676874086	385491330764202	0.0496004900498844	1
SYNRG	199599391852187	-104502983468654	385303716523477	0.0496559962304517	1
AC053503.11	199588796026161	-104533451725071	385267602258738	0.0496666882622765	1
GCNT3	199588796026161	-104533451725071	385267602258738	0.0496666882622765	1
ISL2	143663242385325	-0.105224679242602	385159911293136	0.0496985858181732	1
FAM26F	178701596263404	-0.728392989217051	385142781607004	0.0497036615449815	1
PRPF39	0.524709414342422	634097887700391	384777465599024	0.049812039440412	1
CTD-3126B10.5	247863616204291	-0.942490560425903	383943757501599	0.0500603108592707	1
SNURF	125084065342603	0.619541535509269	383782952657284	0.0501083474527647	1
AF127936.7	0.776355513202494	370522053121233	383590132124886	0.0501660121941158	1
KB-1507C5.3	-326660534216881	-103790899994904	383371861274539	0.050231372716678	1
PVT1	10655468678559	269882626169664	383342059136184	0.0502403038537467	1
HLA-A	0.788389751054138	467302965108955	382989555003197	0.0503460700837953	1
RP11-655M14.12	-222641822803707	-0.868954202711236	382415479584578	0.0505188211186797	1
SLC6A9	0.59424633827971	487756934265692	382321642815535	0.0505471180440395	1
RP11-384P7.5	167065771587097	-0.765214058904777	382102799933211	0.0506131762768509	1
ATF5	0.642521750095879	474885321371388	381848388897456	0.0506900855647819	1
CTC-297N7.9	-133361548641488	-0.401467230214258	381799175779599	0.0507049771061276	1
MCEE	0.7243332346004	340664269336124	381715572585554	0.0507302854437	1
KIAA1045	0.906864154778773	244194412196004	380964202623848	0.0509583402213715	1
HRCT1	219992469844044	-0.998188475917038	38015342433789	0.051205642907899	1
RP11-752G15.3	200224983939314	-104617770446592	379700433124837	0.0513443661157177	1
XXbac-BPGBPG34I8.1	200035778092633	-104476005752377	379618088631212	0.0513696258062417	1
RP11-402J6.3	200035983167513	-104476005752377	379611362131557	0.0513716897828096	1
FSTL4	-109982476477532	101781333378024	37950747369751	0.0514035783190514	1
MYBL2	-0.620179685061501	663025240542517	37929779443946	0.0514680031145545	1
RP11-296K13.4	199832133964714	-104276189439341	379262942008355	0.0514787199387682	1
RP11-640N20.6	199803754634081	-104236112164048	379205457141909	0.051496401200229	1
MIR29B1	196079222810473	-0.862072582737239	378844525155979	0.0516075639561923	1
CIR1	0.657985435558753	555987133532721	378741937641434	0.0516392059926201	1
ZBTB2	0.566634646929366	494362050513017	37868035619481	0.051658209996253	1
RP11-156E6.1	0.673510143990867	453040963810915	378411227983028	0.0517413496849009	1
OTX2-AS1	-0.970037497798326	303984462314409	376662350905307	0.0522850773094583	1
CTD-2083E4.6	-118830069072926	-0.011204856896929	376607865721426	0.0523021136119474	1
DUOX2	11571015032597	0.385600429888876	376184788870832	0.0524346003908575	1
MOSPD2	0.688619722038209	407117131464682	376093964796579	0.0524630882867097	1
TUFT1	0.570982570382895	42179627448729	376068255217273	0.0524711553325058	1
BRWD1-AS2	-0.978687918545991	0.673047589677556	376004393601199	0.05249119924835	1
SLC27A4	-0.623018313640147	489798496288011	375703204606453	0.0525858411829879	1
AC007285.7	123429091251303	-0.238215034809504	375515849399166	0.0526448044905658	1
GRPEL2	0.600970901005187	478187671607392	375432218138431	0.0526711470067854	1
CD300LB	-194234291421513	-0.948613437943656	375335413089447	0.0527016564801709	1
CCDC6	0.530519860718012	614851009164	375249471464687	0.0527287578684525	1
RP11-583F2.6	-194206476851763	-0.94978073541439	375229890278077	0.0527349347899153	1
RP11-74C1.2	-194183707283094	-0.9477619769414	375165417839397	0.0527552781532558	1
GOLGA8VP	-194175793719524	-0.954138780051911	375090681448689	0.0527788705580533	1
CCDC186	0.705461701303631	44697251056332	37487925953727	0.0528456716632705	1
RTN4R	-0.620730087989397	552306288740431	374845561194538	0.0528563272969426	1
EEF1A1P14	-194101743023771	-0.953893810873681	37483433276874	0.0528598783029133	1
RP11-326C3.16	12950480879532	0.383854506729703	374711885809483	0.0528986187300522	1
OCSTAMP	-194034723725222	-0.956331570456864	374582449118509	0.0529396032890775	1
DES	13570099292302	0.488768460508025	37455657616378	0.0529477996772859	1
DPP3	-0.550925472208673	545768758455641	374438278796037	0.0529852926527342	1
RP11-324J13.1	-193982694425341	-0.956020048370153	374403422751364	0.0529963452312929	1
RP11-195C7.3	244464890941921	-0.941413176579979	3741416748503	0.0530794214702933	1
EEF1B2	-0.511618698353309	648478932394881	373593675225447	0.0532537980941353	1
SNORA51	197644520172514	-0.858070287996817	373383926778078	0.0533207016863461	1
AWAT2	178783073062272	-0.904819241438739	372770543227563	0.0535168642785498	1
RBM39	0.486817187651156	838215819687014	372323473115099	0.0536603206270399	1
RP11-222G7.2	170488125466444	-0.614079357911869	372274342668477	0.0536761104802331	1
NDUFA4L2	119715441943835	266693002631969	372057971843233	0.053745707689121	1
POU2F3	213072849417501	-0.800428610359855	371565754240682	0.0539043892908809	1
ASS1	0.683742818971622	416704800008033	371437248794688	0.0539458986535037	1
RP11-23F23.2	-160428456270334	-0.446983014785624	370599294818591	0.0542174032586057	1
RP11-30B1.1	257454595645224	-0.909137290675997	370426067586028	0.0542737108115624	1
FER1L4	0.873247304396626	630394627528831	370415342952717	0.0542771988924646	1
TMF1	0.623775377102805	5627766079736	370400491802462	0.0542820294744192	1
BTF3L4P1	101532048664036	0.626934338218738	370131587016275	0.0543695740469602	1
RP11-65J3.2	237149410397859	-0.952636168026464	370096710920229	0.0543809392559188	1
CALM3	-0.503525040271534	925456993021652	369935640092275	0.0544334607057884	1
RP11-564A8.4	-105786243014418	206755741979015	369820654011488	0.054470987876263	1
RP4-597A16.3	-186070421888646	-0.720245824016058	369793153642835	0.0544799670336996	1
SNAPC1	0.689205714064629	38160962614764	36942128070084	0.0546015415806078	1
AC011899.9	225672308891928	-0.988593537228494	369400724393907	0.0546082703314449	1
CTC-512J12.7	225109768479021	-0.989502881501506	369382944532839	0.0546140909696665	1
MIR5191	261123571013184	-120736195543161	36897377389866	0.0547482240560051	1
RP11-373A6.1	261123571013184	-120736195543161	36897377389866	0.0547482240560051	1
TAPT1-AS1	0.951830584080247	161578590320613	368743326682643	0.054823922243606	1
TMC1	-194566951246451	-0.946369441274734	368639806092278	0.0548579631918015	1
CIB2	-0.570480141152467	495784030659044	368555906127021	0.0548855686763932	1
ROBO2P1	22393750393705	-0.990588199652571	368481302207255	0.0549101278656867	1
CTC-205M6.1	-12017082743887	0.247694078440893	368469022309132	0.0549141714552964	1
AC068535.3	260727090408103	-120768256590942	368258228777548	0.0549836319004606	1
AC133680.1	260727090408103	-120768256590942	368258228777548	0.0549836319004606	1
EGLN3P1	260727090408103	-120768256590942	368258228777548	0.0549836319004606	1
RN7SL42P	260727090408103	-120768256590942	368258228777548	0.0549836319004606	1
RP11-170J3.2	260727090408103	-120768256590942	368258228777548	0.0549836319004606	1
RP11-845C23.2	260727090408103	-120768256590942	368258228777548	0.0549836319004606	1
RP13-254B10.1	260727090408103	-120768256590942	368258228777548	0.0549836319004606	1
RPL21P112	260727090408103	-120768256590942	368258228777548	0.0549836319004606	1
ARSA	-0.553246540113701	528028676817664	367852244470628	0.055117673978437	1
AF131215.4	260339548879534	-120799842062611	367556797917278	0.055215438067027	1
RP11-342F21.1	260339548879534	-120799842062611	367556797917278	0.055215438067027	1
AC087884.1	260330322081862	-120800314735837	36754376985368	0.0552197533199369	1
CTD-2066L21.3	260330322081862	-120800314735837	36754376985368	0.0552197533199369	1
RP1-142L7.5	260330322081862	-120800314735837	36754376985368	0.0552197533199369	1
RP1-60O19.1	260330322081862	-120800314735837	36754376985368	0.0552197533199369	1
RP11-158I23.1	260330322081862	-120800314735837	36754376985368	0.0552197533199369	1
RP11-21M24.3	260330322081862	-120800314735837	36754376985368	0.0552197533199369	1
RP11-423E7.2	260330322081862	-120800314735837	36754376985368	0.0552197533199369	1
TIGIT	260330322081862	-120800314735837	36754376985368	0.0552197533199369	1
TMEM238	-118883808751681	0.733980205299787	367383345760014	0.0552729195132062	1
AP001610.5	223164183587949	-0.99010853646976	367100235430433	0.0553668776467895	1
RP11-330O11.3	118568767371661	-0.277527909374607	366948587997023	0.0554172757613433	1
AC003991.3	259942493353959	-120831897398365	366843396266525	0.0554522634832902	1
BRDT	259942493353959	-120831897398365	366843396266525	0.0554522634832902	1
DNAJC19P7	259942493353959	-120831897398365	366843396266525	0.0554522634832902	1
MTRNR2L3	259942493353959	-120831897398365	366843396266525	0.0554522634832902	1
RNU2-37P	259942493353959	-120831897398365	366843396266525	0.0554522634832902	1
RP11-146F11.4	259942493353959	-120831897398365	366843396266525	0.0554522634832902	1
RP11-454F8.3	259942493353959	-120831897398365	366843396266525	0.0554522634832902	1
RP11-83M16.5	259942493353959	-120831897398365	366843396266525	0.0554522634832902	1
SNORA16B	259942493353959	-120831897398365	366843396266525	0.0554522634832902	1
TMED7-TICAM2	259942493353959	-120831897398365	366843396266525	0.0554522634832902	1
MRPS21P2	25993326811612	-120832369977045	36683039946189	0.0554565879638399	1
RP11-217B7.2	25993326811612	-120832369977045	36683039946189	0.0554565879638399	1
RP13-128O4.3	25993326811612	-120832369977045	36683039946189	0.0554565879638399	1
RP3-389A20.5	25993326811612	-120832369977045	36683039946189	0.0554565879638399	1
RPS10P7	25993326811612	-120832369977045	36683039946189	0.0554565879638399	1
IBA57-AS1	-13031123720079	0.520632380516399	366764258091415	0.0554786009974816	1
RP11-165F24.3	179857980325215	-0.90245112664942	366510009903919	0.0555633056641305	1
AC012360.6	259554378078307	-120863477343308	36614405180077	0.055685468193891	1
AC096582.7	259554378078307	-120863477343308	36614405180077	0.055685468193891	1
MIR4513	259554378078307	-120863477343308	36614405180077	0.055685468193891	1
RP11-272D12.1	259554378078307	-120863477343308	36614405180077	0.055685468193891	1
RP11-325L12.3	259554378078307	-120863477343308	36614405180077	0.055685468193891	1
MIR6780B	259545154215343	-120863949829604	366131085454215	0.0556898017848437	1
RNU1-73P	259545154215343	-120863949829604	366131085454215	0.0556898017848437	1
RP11-396C23.4	-209565292928107	-0.644156856946847	36550736792716	0.0558986826725482	1
AC105402.3	259156755739482	-120895526963819	365432802845806	0.0559237098251692	1
ALPP	259156755739482	-120895526963819	365432802845806	0.0559237098251692	1
GOLGA8K	259156755739482	-120895526963819	365432802845806	0.0559237098251692	1
OR1F2P	259156755739482	-120895526963819	365432802845806	0.0559237098251692	1
RP11-2E17.2	259156755739482	-120895526963819	365432802845806	0.0559237098251692	1
RP11-560A15.6	259156755739482	-120895526963819	365432802845806	0.0559237098251692	1
SNORD116-12	259156755739482	-120895526963819	365432802845806	0.0559237098251692	1
SCN2B	-165665897062593	-0.268468367705648	365315403790471	0.0559631379400625	1
RP11-326A13.2	259033900981763	-12090807110719	365178913258676	0.0560090149448772	1
RP11-9B6.1	259033900981763	-12090807110719	365178913258676	0.0560090149448772	1
ZFAND1	0.554145699274833	504810454248497	364760500061079	0.0561499001936833	1
ANKRD26P2	258768074608479	-120927101378842	364735553886322	0.0561583117677628	1
CD14	0.900319811257717	0.879495474473747	364488907299475	0.0562415502608669	1
CHST4	2586358341246	-120940117198483	364469040721603	0.05624826054414	1
RP11-495P10.3	2586358341246	-120940117198483	364469040721603	0.05624826054414	1
RP11-707G14.8	2586358341246	-120940117198483	364469040721603	0.05624826054414	1
RP3-333A15.2	2586358341246	-120940117198483	364469040721603	0.05624826054414	1
RP11-546O6.4	-294033268169479	-11007495382212	364457870175197	0.0562520339641752	1
NDUFB2-AS1	-143662622600926	-0.22577112086228	364406211884189	0.0562694876720774	1
ACSL3	0.584399470551853	665562289630465	364376899717114	0.0562793938843994	1
RP11-242J7.1	-284358288937879	-111131941981734	364325879636461	0.0562966408224543	1
AP006621.9	258246710744501	-120971688206941	363773131408471	0.0564838529550756	1
LINC00162	258246710744501	-120971688206941	363773131408471	0.0564838529550756	1
RP1-283K11.2	258246710744501	-120971688206941	363773131408471	0.0564838529550756	1
RP11-472G23.3	258246710744501	-120971688206941	363773131408471	0.0564838529550756	1
RN7SL738P	258237490420225	-12097216038239	363760266970559	0.0564882179129908	1
RP11-532F6.3	258237490420225	-12097216038239	363760266970559	0.0564882179129908	1
RP4-603I14.3	258237490420225	-12097216038239	363760266970559	0.0564882179129908	1
CAPSL	-228022030072357	0.0392338064001594	363648213460194	0.0565262532822958	1
RP11-295M3.4	-150527925474983	206504503979822	36334146673811	0.0566305142929778	1
ASB15	257848090425029	-121003728577185	363065427369651	0.0567245125730311	1
CTA-212A2.3	257848090425029	-121003728577185	363065427369651	0.0567245125730311	1
LINC00927	257848090425029	-121003728577185	363065427369651	0.0567245125730311	1
RP11-383F6.1	257848090425029	-121003728577185	363065427369651	0.0567245125730311	1
RP11-433P17.2	257848090425029	-121003728577185	363065427369651	0.0567245125730311	1
SNORD53	257848090425029	-121003728577185	363065427369651	0.0567245125730311	1
ZNF208	257848090425029	-121003728577185	363065427369651	0.0567245125730311	1
RP11-295I5.4	160239792270535	-0.645536186137279	363042624276701	0.0567322849954373	1
GADD45B	111864362180719	357717778968716	362929865092484	0.0567707355229152	1
RP11-367H1.1	115390378458735	-0.0523140528559513	36274462357913	0.0568339623544377	1
DSC1	149148164560538	-0.679276836980062	362520663009731	0.0569105046427302	1
AC006994.1	257458414183738	-121035294049872	362371629155089	0.0569615000974541	1
MTHFD2P6	257458414183738	-121035294049872	362371629155089	0.0569615000974541	1
MAFG	0.532390897844074	592033732520129	362370803551081	0.0569617827324355	1
SERTAD2	0.549861822912505	59229337054208	362365617318469	0.0569635582069427	1
RP11-490K7.4	112975180595638	0.455903290093886	36233554096103	0.056973855819294	1
SPTB	-106784758349929	137737158548225	362311932852665	0.0569819402020083	1
RP11-45K10.2	257353475276829	-121051549884579	362084872601532	0.0570597571363677	1
RPL12P11	257353475276829	-121051549884579	362084872601532	0.0570597571363677	1
TUBB4B	-0.652945173963188	8629240330252	362076790385861	0.0570625291106615	1
OSMR	127126587413719	0.223769554038583	361697434913107	0.0571927984157276	1
ATP5G1P5	-12439108648752	106799990416908	361468090324188	0.0572717076363896	1
AC093609.1	256935503453317	-121079869733986	361413677372247	0.0572904461358605	1
RP1-273G13.1	256935503453317	-121079869733986	361413677372247	0.0572904461358605	1
RP11-672L10.3	256935503453317	-121079869733986	361413677372247	0.0572904461358605	1
RP11-77H9.6	256935503453317	-121079869733986	361413677372247	0.0572904461358605	1
TSEN15P2	256935503453317	-121079869733986	361413677372247	0.0572904461358605	1
ANXA10	256954006188238	-12108358462898	36137946514474	0.0573022313294491	1
AC002064.5	196362312111196	-0.854006686135941	360780445291882	0.0575089952322617	1
AC002115.9	256535907129994	-121111900843598	360709545258895	0.0575335202056977	1
BIN2	256535907129994	-121111900843598	360709545258895	0.0575335202056977	1
FAM83A-AS1	256535907129994	-121111900843598	360709545258895	0.0575335202056977	1
IQCF6	256535907129994	-121111900843598	360709545258895	0.0575335202056977	1
LINC00437	256535907129994	-121111900843598	360709545258895	0.0575335202056977	1
MIR6793	256535907129994	-121111900843598	360709545258895	0.0575335202056977	1
RNA5SP155	256535907129994	-121111900843598	360709545258895	0.0575335202056977	1
RP11-138H8.8	256535907129994	-121111900843598	360709545258895	0.0575335202056977	1
RP11-13P5.2	256535907129994	-121111900843598	360709545258895	0.0575335202056977	1
RP11-290M5.2	256535907129994	-121111900843598	360709545258895	0.0575335202056977	1
RP11-388K12.3	256535907129994	-121111900843598	360709545258895	0.0575335202056977	1
RP5-1039K5.18	256535907129994	-121111900843598	360709545258895	0.0575335202056977	1
RP11-235P11.1	256563487081456	-121115144684914	360687902019724	0.0575410090136877	1
RP11-492E3.2	256563487081456	-121115144684914	360687902019724	0.0575410090136877	1
ZRSR1	256563487081456	-121115144684914	360687902019724	0.0575410090136877	1
SPIB	-178770414172276	-0.541785315144121	360642559824439	0.0575567012873727	1
MIR1302-9	256145257164095	-121143457363551	360019224473639	0.0577728898918594	1
RP11-287D1.2	256145257164095	-121143457363551	360019224473639	0.0577728898918594	1
RP11-429B14.1	256145257164095	-121143457363551	360019224473639	0.0577728898918594	1
RP11-88G17.6	256145257164095	-121143457363551	360019224473639	0.0577728898918594	1
RP5-963E22.5	256145257164095	-121143457363551	360019224473639	0.0577728898918594	1
TPRXL	256145257164095	-121143457363551	360019224473639	0.0577728898918594	1
AC002056.5	256163481426099	-121147173700011	359984684195815	0.057784894532193	1
PCAT1	256163481426099	-121147173700011	359984684195815	0.057784894532193	1
RP11-297P16.4	256163481426099	-121147173700011	359984684195815	0.057784894532193	1
THRB-AS1	256163481426099	-121147173700011	359984684195815	0.057784894532193	1
MTND1P3	-285325329972202	-111002226220896	359325595204693	0.058014472457308	1
CH17-351M24.1	255772425898002	-121178728211896	35929525303948	0.0580250647275981	1
EIF3KP2	-0.816962043508085	193857279123579	358989852715524	0.0581317926504844	1
RNU6-720P	-300864560827867	-10937514303154	358944454176987	0.0581476758252526	1
HK3	152243260401986	-0.803458445553994	358786120458414	0.058203106696123	1
SMIM1	-116925378758449	117735273740506	358745981118051	0.0582171679499352	1
PPP1R15B	0.674715110831742	679289912941804	358355071377891	0.0583542968284055	1
MIR1229	25524739320415	-121223290382863	35834295509634	0.05835855262949	1
MIR6796	25524739320415	-121223290382863	35834295509634	0.05835855262949	1
RP11-296L22.8	25524739320415	-121223290382863	35834295509634	0.05835855262949	1
RP4-655J12.4	25524739320415	-121223290382863	35834295509634	0.05835855262949	1
KRT1	-274047099944523	-114676202731733	358219466038988	0.0584019465384583	1
RP11-848P1.7	-224023873992167	-0.863602895522412	357968544701383	0.0584902256457519	1
AC026806.2	190766898201176	-0.415037491155255	357914929391258	0.0585091069553598	1
LRRC10B	-0.60248256455623	552813574905871	357878010542926	0.0585221121601231	1
AC073065.3	254828674889259	-121251591282878	357678431647906	0.0585924699560339	1
COL6A5	254828674889259	-121251591282878	357678431647906	0.0585924699560339	1
CTA-342B11.3	254828674889259	-121251591282878	357678431647906	0.0585924699560339	1
CTD-2023N9.1	254828674889259	-121251591282878	357678431647906	0.0585924699560339	1
HOXD10	254828674889259	-121251591282878	357678431647906	0.0585924699560339	1
IL21	254828674889259	-121251591282878	357678431647906	0.0585924699560339	1
LINC01297	254828674889259	-121251591282878	357678431647906	0.0585924699560339	1
LY9	254828674889259	-121251591282878	357678431647906	0.0585924699560339	1
PPBP	254828674889259	-121251591282878	357678431647906	0.0585924699560339	1
PRG3	254828674889259	-121251591282878	357678431647906	0.0585924699560339	1
PRR34	254828674889259	-121251591282878	357678431647906	0.0585924699560339	1
RP11-1090M7.1	254828674889259	-121251591282878	357678431647906	0.0585924699560339	1
RP11-557H15.3	254828674889259	-121251591282878	357678431647906	0.0585924699560339	1
RP11-774O3.1	254828674889259	-121251591282878	357678431647906	0.0585924699560339	1
RPL22P11	254828674889259	-121251591282878	357678431647906	0.0585924699560339	1
RPL31P35	254828674889259	-121251591282878	357678431647906	0.0585924699560339	1
SC22CB-109E1.1	254828674889259	-121251591282878	357678431647906	0.0585924699560339	1
SCN10A	254828674889259	-121251591282878	357678431647906	0.0585924699560339	1
TAAR3	254828674889259	-121251591282878	357678431647906	0.0585924699560339	1
TCEAL4P1	254828674889259	-121251591282878	357678431647906	0.0585924699560339	1
AC020983.5	254846439337626	-121255310122631	35764334533579	0.0586048482648215	1
RP11-253A20.1	254846439337626	-121255310122631	35764334533579	0.0586048482648215	1
SLMO2P11	254846439337626	-121255310122631	35764334533579	0.0586048482648215	1
STEAP4	254846439337626	-121255310122631	35764334533579	0.0586048482648215	1
RP5-951N9.1	179439896417092	-0.897751442890161	356990129323907	0.0588358084492035	1
AC005237.4	254454437123365	-121286855667065	356957427257301	0.0588473964468146	1
AC109309.4	254454437123365	-121286855667065	356957427257301	0.0588473964468146	1
POLR3DP1	254454437123365	-121286855667065	356957427257301	0.0588473964468146	1
RNA5SP246	254454437123365	-121286855667065	356957427257301	0.0588473964468146	1
ZNF341-AS1	254454437123365	-121286855667065	356957427257301	0.0588473964468146	1
RPS2P41	-273267773934184	-11475751858367	35678020669006	0.0589102368732028	1
TBCAP2	-273267773934184	-11475751858367	35678020669006	0.0589102368732028	1
RP11-319E12.1	-284206811854957	-111131941981734	356748152440237	0.0589216105658964	1
RP11-710F7.2	-292415480793111	-110235390603944	356724792060937	0.0589299009145006	1
WNT2B	-1100582228182	5456262429694	356720592284721	0.0589313915016171	1
PIWIL4	117844405925557	109727348643391	356671004167411	0.0589489943766805	1
AC073410.1	133839512039558	-0.500564850843756	356489487285022	0.0590134772395949	1
C3orf35	0.928302762967115	16864371096898	356464668872039	0.0590222996677215	1
NFKB1	0.566188671986108	45001457963216	356143628889934	0.0591365491402726	1
RP11-752G15.8	-125922770711293	0.0331614135669497	35606128861754	0.0591658896882321	1
RAET1E	-272880132872228	-114798578333136	356060626511689	0.0591661256810407	1
AP001258.4	0.918738401786873	130712050867735	355896324078993	0.059224718551523	1
USP5	-0.579394789146152	727504590645088	35582537152917	0.0592500404323236	1
MEIG1	-125241805231017	0.10267021195309	355484854035863	0.0593717262024543	1
DNAJC3	0.561184064530198	50353118335951	35545363235706	0.0593828967291126	1
RP11-412H8.2	-272487197142571	-114838815891114	355345060543659	0.0594217590720134	1
H2BFWT	253552569136541	-121366667586183	355290586012794	0.0594412679467733	1
MIR125B2	253552569136541	-121366667586183	355290586012794	0.0594412679467733	1
NXT1P1	253552569136541	-121366667586183	355290586012794	0.0594412679467733	1
OR51E2	253552569136541	-121366667586183	355290586012794	0.0594412679467733	1
RP11-475O23.3	253552569136541	-121366667586183	355290586012794	0.0594412679467733	1
RP11-522L3.3	253552569136541	-121366667586183	355290586012794	0.0594412679467733	1
SPINK13	-228400398351871	-0.853330702273835	354960898401237	0.0595594838634857	1
GRPR	120029734328658	0.491922883760458	354815953298863	0.0596115358471993	1
RP11-22P6.2	-154924429521946	-0.462109732406124	354775223540008	0.0596261712260544	1
AP000462.3	253133113237828	-121394953675714	354631335922739	0.0596779048040372	1
CTD-2072I24.1	253133113237828	-121394953675714	354631335922739	0.0596779048040372	1
GP9	253133113237828	-121394953675714	354631335922739	0.0596779048040372	1
ITK	253133113237828	-121394953675714	354631335922739	0.0596779048040372	1
LDLRAD4-AS1	253133113237828	-121394953675714	354631335922739	0.0596779048040372	1
LINC00658	253133113237828	-121394953675714	354631335922739	0.0596779048040372	1
NPM1P30	253133113237828	-121394953675714	354631335922739	0.0596779048040372	1
PRG2	253133113237828	-121394953675714	354631335922739	0.0596779048040372	1
RN7SKP230	253133113237828	-121394953675714	354631335922739	0.0596779048040372	1
RP11-20I20.1	253133113237828	-121394953675714	354631335922739	0.0596779048040372	1
TMEM52B	253133113237828	-121394953675714	354631335922739	0.0596779048040372	1
CTD-2091N23.1	253150292838181	-12139867593541	354595546843058	0.0596907798769411	1
HLA-B	253150292838181	-12139867593541	354595546843058	0.0596907798769411	1
RP11-219B4.5	253150292838181	-12139867593541	354595546843058	0.0596907798769411	1
RP11-21B23.2	253150292838181	-12139867593541	354595546843058	0.0596907798769411	1
SNORA36B	253150292838181	-12139867593541	354595546843058	0.0596907798769411	1
SIAH2	0.534176070743577	511098548187099	354490615711065	0.0597285457393435	1
CREB3L1	0.900674281689136	365964999515586	353926814346363	0.059931899577982	1
AP004550.1	252756972524811	-121430210483633	353914079057456	0.0599365014819929	1
RP11-248J23.6	252756972524811	-121430210483633	353914079057456	0.0599365014819929	1
RP11-473L15.3	252756972524811	-121430210483633	353914079057456	0.0599365014819929	1
RP5-1070G24.2	-271705384193545	-114920094640819	353914048390414	0.0599365125639998	1
RP11-458J1.1	-109295964549827	167972565425441	353646356623749	0.0600333301893236	1
UBTF	-0.527939077013143	726992339385505	353446185525541	0.0601058359255566	1
TNFAIP8L1	-0.638421561188828	42649775409057	353290442955294	0.0601623132450483	1
CTD-3037G24.4	-271316457085966	-114961136315066	353198526931124	0.0601956714717229	1
AC005682.6	1798260119503	-0.89538353621878	3528869006737	0.0603089136071425	1
FRMD8P1	-102750175945633	0.399417694772502	352709925057073	0.0603733258163194	1
CACFD1	-0.597852744208155	667099329936349	352684330372002	0.0603826473379849	1
AP004782.1	-270927199766414	-115002173590301	352484006810568	0.060455657604391	1
RP11-459D22.1	-270927199766414	-115002173590301	352484006810568	0.060455657604391	1
TXNDC12-AS1	180510757291628	-0.894754160009241	352290005865139	0.0605264530530164	1
WBSCR27	-0.970869990312185	179654670883103	352025502230407	0.0606231187291615	1
snoU109	198945705565508	-0.844886691548841	351930555823061	0.0606578579643691	1
RP5-933K21.3	-181603354823649	-0.738411810552912	351775417488361	0.0607146659692799	1
CTD-2306M5.1	-27053761396731	-115043206464607	351770490733818	0.0607164709580502	1
MIR3153	-27053761396731	-115043206464607	351770490733818	0.0607164709580502	1
RNU7-20P	-27053761396731	-115043206464607	351770490733818	0.0607164709580502	1
AC006445.6	251431020811924	-121538272508487	351602852728242	0.0607779216411338	1
CTD-2017C7.1	251431020811924	-121538272508487	351602852728242	0.0607779216411338	1
LPO	251431020811924	-121538272508487	351602852728242	0.0607779216411338	1
MPV17L	251431020811924	-121538272508487	351602852728242	0.0607779216411338	1
MRPS21P8	251431020811924	-121538272508487	351602852728242	0.0607779216411338	1
PCAT29	251431020811924	-121538272508487	351602852728242	0.0607779216411338	1
RNU6-437P	251431020811924	-121538272508487	351602852728242	0.0607779216411338	1
RNY4P34	251431020811924	-121538272508487	351602852728242	0.0607779216411338	1
RP11-463J10.2	251431020811924	-121538272508487	351602852728242	0.0607779216411338	1
RP11-506B6.6	251431020811924	-121538272508487	351602852728242	0.0607779216411338	1
RP11-7O14.1	251431020811924	-121538272508487	351602852728242	0.0607779216411338	1
RP11-834C11.8	251431020811924	-121538272508487	351602852728242	0.0607779216411338	1
RP4-647C14.2	251431020811924	-121538272508487	351602852728242	0.0607779216411338	1
RP4-758J18.7	134651514230394	-0.212426902781732	351581635051335	0.06078570407427	1
MFGE8	-0.599586431027613	67794106390889	351495359822597	0.0608173598964127	1
GRM1	0.969111466984643	0.700987745759154	351110343619114	0.0609588427814515	1
AC010146.1	-270142904777731	-115083415669316	351061244578836	0.0609769105004379	1
RP3-352A20.1	-270142904777731	-115083415669316	351061244578836	0.0609769105004379	1
TEX26-AS1	-270142904777731	-115083415669316	351061244578836	0.0609769105004379	1
CCNHP1	177896132799816	-0.894547005478297	351054609035139	0.0609793527193232	1
RNA5SP511	-269934451157222	-115116315913528	350582627090566	0.061153333536857	1
RP11-693J15.3	-0.906529053301796	0.821320654219416	350503569963123	0.0611825270071554	1
RNA5SP494	-26975269402168	-115124439488281	350349784086812	0.0612393581115876	1
EIF4A1P6	178006655787561	-0.894110538710834	350225959512753	0.0612851579474693	1
FTH1P12	-269543819754804	-115157339086536	349871481689948	0.0614164728006845	1
AC068499.10	-176816570364405	-0.558502722438564	349802241739541	0.0614421574086117	1
PRPF38B	0.488846367423832	6864174524059	349295096420872	0.0616306323344789	1
GCM1	153245514376905	-0.340643438509575	349191055465776	0.0616693740456623	1
RP11-456O19.4	178354158517535	-0.893584557891702	349180657744142	0.0616732472684339	1
PLVAP	139215599913293	179699416775825	349076990720699	0.0617118781164262	1
RPS26P52	-26916882956508	-115213067991841	34904571976883	0.0617235360930546	1
ALX1	105901133259963	179320157802095	348987778589017	0.0617451430709141	1
POLR2J2	-1356377137201	-0.532277700750778	34875672021038	0.0618313877190283	1
POU5F1P4	216076012098878	-0.804112492855239	348728342566018	0.0618419887759255	1
CHORDC1	0.594589446263821	550683878721207	34869412123314	0.0618547754383747	1
FST	0.995506333177813	451596907948019	348629200011971	0.0618790407278229	1
AC004051.2	-268884071733546	-11523195969999	348626122124568	0.0618801913865234	1
AC007050.18	249722541069567	-121681547679231	348593199917607	0.0618925006774879	1
RDH8	249722541069567	-121681547679231	348593199917607	0.0618925006774879	1
RP11-203H2.2	249722541069567	-121681547679231	348593199917607	0.0618925006774879	1
RP11-213G2.1	249722541069567	-121681547679231	348593199917607	0.0618925006774879	1
RP11-42F12.1	249722541069567	-121681547679231	348593199917607	0.0618925006774879	1
RP11-524D16__A.3	249722541069567	-121681547679231	348593199917607	0.0618925006774879	1
RPS17P13	249722541069567	-121681547679231	348593199917607	0.0618925006774879	1
RPS6P12	249722541069567	-121681547679231	348593199917607	0.0618925006774879	1
ZSCAN5C	249722541069567	-121681547679231	348593199917607	0.0618925006774879	1
BHLHE40	115840719008894	508974406628199	34857179807216	0.0619005040166409	1
CTA-397H3.3	-268756882891201	-115238551949233	348455641643654	0.061943960588202	1
RP11-195B17.1	0.881544508590587	0.54734261801906	348269432045463	0.0620136933390597	1
RPSAP53	-0.626003107149505	494348074462127	348142350512955	0.0620613314991458	1
APEH	-0.532888486233416	64604062057186	348051561487684	0.0620953888118953	1
MIR4666A	-268487764826071	-115272151434802	34792102937786	0.0621443896747742	1
CXorf65	-268360636502517	-115278741152637	347751030614131	0.0622082678097546	1
CTD-2600O9.2	-159160398359856	-0.451264584981943	347603044430014	0.0622639315208212	1
MS4A6E	-246318395987486	-0.794533517439754	347550747141169	0.0622836153756635	1
AGT	-147507673939588	114818171725615	347520598620959	0.0622949658039008	1
CTB-78O21.1	-268095858961144	-115313158993447	347213565542299	0.0624106843440052	1
YWHAZP5	-268095858961144	-115313158993447	347213565542299	0.0624106843440052	1
MIA	177743299822653	-0.572528823110356	346947268805996	0.0625112351052837	1
RP4-550H1.7	-169542261737913	-0.780711968057785	346708111901854	0.0626016852765662	1
EIF4EBP1	0.846567365344173	64700850553325	346697663955266	0.062605639912649	1
OSER1	0.538721545949211	554636617025436	34652134532479	0.0626724181705942	1
PARD6B	0.680104964739098	38419231167311	346489065858121	0.0626846517921572	1
RP11-399O19.9	184330274929452	-0.723363451014908	346338420248845	0.0627417787530943	1
TBC1D3P1	-267591151962026	-115375468218577	346220931369187	0.0627863707146159	1
CRAT	-0.570098027724606	579898487250849	346015843745587	0.0628642910276381	1
DDX11L2	-0.916118231862142	172632973018733	345943334177415	0.0628918647258496	1
AP002414.1	-159933216487793	-0.004793052319962	345893775256083	0.0629107182432753	1
GULOP	-267198314042246	-115416467317738	345515616960177	0.0630547780963231	1
C22orf15	-157351901426299	-0.162412000046487	345377348842202	0.0631075392446105	1
BNIP3P19	-266913669099351	-115435333699676	345100920339567	0.0632131615604078	1
RP11-21L23.4	-266913669099351	-115435333699676	345100920339567	0.0632131615604078	1
RP11-54O7.17	0.609686004389658	392231205534703	345087370642779	0.0632183436919322	1
RPS15AP24	-171060711458746	-0.769233896168208	345041567948422	0.0632358644542332	1
SERPINA3	236865779691518	-0.554476900378609	344556840764904	0.0634216032175756	1
MTND5P28	167409196852888	-0.755979251520143	344463557570096	0.0634574143496682	1
FOXD4L4	-266520536494643	-115476323333283	344397609302007	0.0634827446944727	1
CTD-2555A7.3	147909813567529	-0.671989312861732	344268550306884	0.0635323466961764	1
RP11-38J22.3	-280912560142306	-111481643488536	344267309520268	0.063532823775473	1
PWP2	-302451165609078	-109254187668648	344179955768842	0.0635664206726355	1
RP11-404G16.2	166926192412991	-0.755920685777221	344040486857968	0.0636201007154513	1
RP3-512E2.2	178887427538241	-0.890890203140781	343802350939866	0.0637118683492903	1
RP4-799P18.2	-266181140149953	-115515795755505	343754379192255	0.0637303717307493	1
SLC35G6	-266181140149953	-115515795755505	343754379192255	0.0637303717307493	1
HIST1H2BN	0.804169291214816	167479132938522	343498410867143	0.0638291992406844	1
RP11-680F20.10	-266013407560224	-11553861593708	343409551302479	0.0638635454753112	1
RP11-55K22.2	-266036644850551	-115542808896408	343390683795744	0.0638708407303524	1
LAP3	0.497264486576455	509517037615325	343355665391123	0.0638843831998687	1
RP11-384K6.4	-265909698345198	-115549382579838	343223557769476	0.0639355000051909	1
INSIG1	0.634286273812475	686765726721255	343068146924952	0.0639956894418547	1
RP11-402C9.1	-265782830723114	-115555955567046	343056612756466	0.0640001589457127	1
HMGN2P17	-265800319190377	-11557151396391	342934046321526	0.0640476741536828	1
MIR378H	-265619357936944	-115579597088473	342708416930395	0.0641352420826103	1
CTD-2083E4.4	-0.79306564700358	127368360103504	342598965831771	0.0641777666061907	1
FRMD7	-265515559779268	-115590362442062	342522699373064	0.0642074158350599	1
AC012363.8	17079267581582	-0.76590118788993	342421661299509	0.0642467177391486	1
CTD-3149D2.2	159657333168936	-0.630484331511535	342359991950301	0.0642707185625182	1
RP11-700P18.1	0.711727142255343	35501259525156	34235235132566	0.0642736928494916	1
RP3-402G11.26	-0.857149994778921	301687140471917	34166853294598	0.064540480242402	1
RP11-91G21.1	-264994360374035	-11563790581116	34165688124697	0.0645450363019592	1
RP11-60L3.1	-113795653356146	0.738753570618032	341627127368533	0.0645566722516283	1
RP11-407P2.1	-264848705297319	-115664919845907	341293614272294	0.0646872535921976	1
NHP2	-0.620334716823199	499012203214458	34113245609265	0.0647504532813247	1
CATSPER1	-264721939467725	-115671485951366	341127914441294	0.0647522352866508	1
RPL5P6	-264721939467725	-115671485951366	341127914441294	0.0647522352866508	1
SCARNA20	-264721939467725	-115671485951366	341127914441294	0.0647522352866508	1
RP11-100G15.5	-264449213904146	-115705065537481	340599285995922	0.0649600109182315	1
SNORD11	-264449213904146	-115705065537481	340599285995922	0.0649600109182315	1
GAB3	-26432692136217	-115712452271153	340430228464026	0.06502660846701	1
TLX2	-178519946575448	0.285344924969765	340182359134005	0.0651243844501886	1
C11orf86	-264211823118561	-115733762549648	340144863243579	0.0651391889560164	1
RP1-101D8.1	-264211823118561	-115733762549648	340144863243579	0.0651391889560164	1
CTRB1	167009605049331	-0.768345718300379	340078201165837	0.0651655180204907	1
C11orf72	-186714569343325	-0.726204681952663	339745592560548	0.0652970559953415	1
SAMD5	-0.964944670283074	437702381010326	33962684573255	0.0653440858761631	1
RP11-466A19.8	-263816204705164	-115774724791894	339448339426316	0.0654148516416791	1
RP11-268J15.5	0.86748805282656	447599253286302	338935362164767	0.065618668428464	1
EEF1A1P5	-0.495277992931251	704931998692236	338782669343102	0.0656794673926025	1
AOAH	132169735924553	-0.395429909125549	338507274105774	0.0657892759095844	1
MIR571	-263189392826912	-115832997359575	338404774837583	0.0658301955487972	1
ZNF317P1	-263189392826912	-115832997359575	338404774837583	0.0658301955487972	1
RP5-1024G6.5	-141810978941474	-0.373428728476359	338258070635569	0.0658888099213032	1
FBXL21	-2465769249337	-0.782216229237592	338045908613856	0.0659736759851082	1
RPL10P3	113578934503362	364520931333344	337781157044581	0.0660797419291773	1
GPR75-ASB3	0.499638471428359	493743038254835	337739937441074	0.0660962718855764	1
RP11-15N24.4	-0.86901916094303	122570620135864	337729058642018	0.0661006352568145	1
HIAT1	0.517949296856598	645738843549986	337721832082779	0.0661035339233372	1
RPS14P8	-0.820646043151471	229763013803721	337554032670766	0.0661708786281333	1
HOXA9	-282280065843614	-111306814533915	337479366498733	0.0662008687425995	1
TAPBPL	0.91299300876375	0.772896546330196	337440907811925	0.06621632156814	1
RP11-523L20.1	-26264530167039	-115900964485625	337348570993754	0.066253438533105	1
RP11-20O24.1	-26251879495554	-115907516403059	337185464568442	0.0663190573200941	1
SAMD8	0.534813319843018	569267013868963	336893910962506	0.0664365242584789	1
RP11-598O8.1	-285398721120465	-110957026057939	336653881161338	0.066533399064409	1
ANAPC10P1	0.931971032815307	0.601037901799763	336566558161364	0.0665686796078635	1
PIF1	-0.577008960223267	5667547746435	336557180235163	0.0665724696986073	1
RP11-306G20.1	-262121946384224	-115948459336629	336493490154951	0.066598216157274	1
GDF15	0.774412006031582	337637162349282	336434291504109	0.066622156512534	1
CYB561A3	-0.619218960109989	407892422075361	336323497099339	0.0666669872669546	1
GPR1-AS	-29198826238286	-11031219571303	336316493917511	0.0666698220480825	1
CXorf31	-261838899720744	-115993411680846	335863140717505	0.0668536068022169	1
UPK1B	-261838899720744	-115993411680846	335863140717505	0.0668536068022169	1
PDGFA	100653888147643	428932766004422	335726929854113	0.0669089309888139	1
GLYAT	-261607693476978	-116010711633532	33551791130994	0.0669939223162262	1
RP11-150O12.3	-261607693476978	-116010711633532	33551791130994	0.0669939223162262	1
RP11-96J19.1	-0.93770188639818	0.521695469225419	335481984387948	0.0670085425719601	1
RP11-307B6.3	-26144949626666	-116022962411923	335278539321762	0.0670913977257486	1
LEKR1	-135285633113533	-0.154288940990696	33486328859061	0.0672608529673553	1
ASB16-AS1	-0.66851278361469	409783203121467	334714073438811	0.0673218562552279	1
RP11-139H15.6	-149501911612416	-0.645962998943395	334654552647743	0.0673462065001156	1
LINC00683	-138316376412185	-0.373114707523088	334620343369008	0.0673602059422295	1
LINC00896	19791949457869	-0.84346064843481	334525466328861	0.0673990486936691	1
RP11-493E12.2	143662964780413	-0.347194475403925	334381672588523	0.0674579636347813	1
RAD51	-0.604631268071536	402342525055325	33416096959937	0.0675484968224692	1
AP002381.2	-260775815972611	-116097456114218	334066277969965	0.0675873794902839	1
RP11-126O22.1	-260820488416749	-116107351947414	334016090716709	0.0676079972879125	1
S100A9	-299986429485323	-109496059959225	333934255443537	0.0676416310650638	1
SNORD14E	170006468108336	-0.612730810807951	333896292779643	0.0676572395517927	1
RP11-535A19.2	-171942269574724	-0.772623837460384	333882127342192	0.0676630647090875	1
AC092933.3	-260580810363071	-116109865831742	333796330643801	0.0676983577669761	1
MIR193A	-260580810363071	-116109865831742	333796330643801	0.0676983577669761	1
RP11-552D4.1	-260580810363071	-116109865831742	333796330643801	0.0676983577669761	1
AC099754.1	-193777207632611	-0.950604062292452	33369651330995	0.067739443078423	1
EFCAB8	-260535772526675	-11612613722884	33361681004382	0.0677722684805062	1
MIR5695	-260535772526675	-11612613722884	33361681004382	0.0677722684805062	1
RP11-546B8.6	-260535772526675	-11612613722884	33361681004382	0.0677722684805062	1
KRT86	-283767737151275	-111131941981734	333484780236431	0.0678266817386565	1
MGC50722	-135130100756161	-0.543706958260757	333222571250078	0.067934884105814	1
UBN2	0.577207718379092	653470056978602	333061623656873	0.0680013916548742	1
SNORD20	122245010087834	-0.527707937073287	3328176090506	0.0681023573898614	1
SERPINB13	-260145087498453	-116181842262639	332805810972373	0.0681072431325665	1
PRPH2	-260018776670079	-116188377967903	332645574801473	0.0681736362123378	1
SOCS1	123506216771959	257603498081512	332540278096892	0.0682173030746846	1
OGFR	0.784078997232008	735450553267116	332031890906219	0.0684285540597454	1
KRT81	-259619586686936	-116229297136799	331959845834619	0.0684585476282826	1
GATAD2B	145387190991493	-0.129320521240542	331420647257361	0.0686834719816764	1
FBP1	152715212751308	-0.196157288997278	33133663818428	0.0687185871235622	1
AC087491.2	133033796326215	-0.608545617226059	331269313465201	0.068746742198007	1
TMEM207	-258988700124584	-116287486907733	3309348792783	0.0688867850009512	1
CLCN1	117334413965265	-0.167240396440617	330846633190242	0.0689237885235714	1
RP11-423C15.3	-118067737667961	-0.106123083083676	330844344226233	0.0689247486193735	1
RP11-133K1.11	-132793467541757	-0.287967463198151	330438223170784	0.069095321014615	1
FBXW9	-0.653339017062669	42920983177004	330437115002302	0.0690957870670735	1
C5orf27	240818585320022	-0.957541150293316	330279977918818	0.0691619068673218	1
CTD-2619J13.13	125379192180536	-0.426098309789239	330213458266002	0.0691899172570541	1
RPS4XP5	-258552477637123	-116333272362564	330179212767942	0.0692043422362942	1
GINS3	-0.575585084402629	398010641647712	329945758249791	0.0693027643600615	1
RP11-489D6.2	-258422726034159	-116365996130753	329787986918318	0.0693693640202925	1
LINC00880	-258310873397632	-116361943825382	329732807692305	0.0693926728688138	1
TBX20	222284238962275	-0.992838232148749	329456287371208	0.0695096071116522	1
C16orf72	0.551327755927447	631392683447657	32935653781948	0.0695518407080978	1
POLA2	-0.551218532152079	512990644001839	329210867282636	0.0696135664347751	1
LIN28AP1	-217896963767549	-0.890481901812102	329170396003831	0.0696307259449619	1
RP11-554D14.4	-258022096675096	-116406900039402	329106298255422	0.0696579121608794	1
PGGT1B	0.634620607090734	398121329637185	328370555504436	0.0699707828359976	1
TMPRSS7	-227784829892022	-0.559212969045596	328287399675743	0.0700062389262662	1
LDHAP2	-0.930524735781997	0.740694736766687	328237017317285	0.0700277303797968	1
LINC00638	-0.804412355084055	127520696663595	328143397040866	0.0700676844661006	1
GPI	0.903866209058897	865445557152873	328124475634359	0.0700757624711206	1
AC011294.3	-257389532847806	-116465059706112	328088293649682	0.0700912122102235	1
AL450327.1	-257389532847806	-116465059706112	328088293649682	0.0700912122102235	1
NRGN	-0.937236141200876	361814973498481	327592332497311	0.0703033561177713	1
LL22NC03-32F9.1	-256708819921276	-116539495190764	326892676729242	0.0706037990414605	1
EEF1A1P38	-124802319048441	-0.298702269923305	326726488658828	0.0706753646801675	1
RP11-757F18.5	124597126034705	-0.323108283682888	326651438897847	0.0707077088553872	1
NUDT8	-0.791757333385082	302096233920989	326617873535166	0.070722179641888	1
CXCL16	0.898646235658042	146906118028823	326478860277077	0.0707821451858077	1
GAN	0.552069384621598	522282132099512	326475544380962	0.0707835762144105	1
ARID4A	0.540709122157905	572702117450355	326340360977613	0.0708419431951372	1
RAB12	0.499871654405743	548656580030669	326333680650748	0.0708448288392573	1
INSIG2	0.698390690962655	583439608320796	326220080674258	0.070893918939998	1
GPT2	0.486095022983228	702641074266845	325831258128612	0.0710622173415616	1
AC092687.5	-255783399245194	-11664258399592	325256791009258	0.0713116542951024	1
RNU6-194P	-255783399245194	-11664258399592	325256791009258	0.0713116542951024	1
RP11-358B23.1	-255783399245194	-11664258399592	325256791009258	0.0713116542951024	1
TP53I3	-0.621024090252102	488458034832808	325213383214144	0.0713305402992026	1
PPP4R1-AS1	-142141141677355	-0.373708630651197	324942899905301	0.0714483438822086	1
KCNH6	-107653198239919	0.425492961737501	324775133283674	0.0715215160286607	1
C1orf27	0.504997292942334	500476733560466	324708430204722	0.0715506311796582	1
SRP54-AS1	0.906382670653408	0.738813563448867	324588584437571	0.0716029744431228	1
GPR84	104347460448218	-0.0247412774552719	324550679534485	0.0716195381491971	1
RP13-7D7.1	141402940490002	-0.450866131075813	324477880478353	0.0716513614414507	1
RP5-886K2.1	164357849914895	-0.490277691459616	324455224371264	0.0716612683971628	1
RCOR1	0.512711255708075	617856923322323	324449093905733	0.0716639493506212	1
MIPEP	-0.688352291951112	319765397931226	324313772066718	0.0717231552042125	1
PASD1	-263814170089846	-0.752552227138086	324266643184396	0.0717437872860728	1
RP11-512M8.11	200769967309861	-0.846420934340108	324234504026645	0.0717578608149035	1
ARHGAP26	0.665809807207793	385338713812521	324184399032848	0.0717798073703227	1
HIST2H2BE	-0.558364279597255	501502399303438	324068195225678	0.0718307336545002	1
RP11-1152H14.1	-255099841158767	-116716997952226	324067718810697	0.0718309425229301	1
SPATA41	-147768359081737	-0.655859396652336	323594046689102	0.0720389309280128	1
CYSLTR2	143749127312421	-0.369010320999067	323517688262995	0.0720725201357177	1
ZFAND2A	0.757085501793453	399326018227516	323269300933614	0.0721818991150433	1
RP11-881M11.4	152632008611551	-0.810629774919366	323145616964528	0.0722364305248234	1
RP11-863N1.4	203333509535062	-104513549335377	322781859933297	0.0723970646630138	1
RP11-69L16.5	-0.499411069037789	522749369322642	322540635759181	0.0725037998320902	1
RP11-131L12.2	177748393332466	-0.907464472046531	322453293598514	0.0725424879788829	1
FAUP2	-254170394526022	-11682005954681	322440586187622	0.0725481185620238	1
RP11-699L21.1	-254170394526022	-11682005954681	322440586187622	0.0725481185620238	1
AC017079.3	17804610970626	-0.891146895309172	322351229370305	0.0725877253100601	1
RP11-49K24.3	-115248193646652	0.0577361632825809	322095212754816	0.0727013312456957	1
CTD-2302E22.6	-159699925029815	-0.620508169519577	321768956522831	0.0728463820707699	1
COLEC12	-182051259147053	512784060936814	321672686329279	0.0728892422958168	1
AC012365.3	201059216131158	-104579744419784	321503605296701	0.0729645839550339	1
RN7SL23P	198128176598913	-104677292095731	32144560026349	0.0729904499497207	1
RP11-379K22.2	20127380284346	-104537424566509	321364652842148	0.0730265630127199	1
NOL3	0.955152286761078	417680790348796	32106810614087	0.0731590251909602	1
ABCA1	0.751386128434603	594974948577793	320849411703178	0.0732568772883546	1
RN7SL395P	198238239253803	-104646351737692	320779449238173	0.0732882107618021	1
PAQR4	-0.626678718414521	510681709303377	320668381669946	0.0733379831561872	1
AC004549.6	198660132872733	-104624993970353	320615096783449	0.0733618744349383	1
GOLGA6L7P	19773989574058	-104609772498215	320533830250198	0.0733983278936311	1
RP11-513M16.7	-104537542138235	0.33893671754263	320436750143748	0.0734419002755988	1
RP11-362K14.5	101621029463504	0.687820133489441	320347804629747	0.073481845982543	1
RP11-532M24.1	0.898272085521325	0.511357154780297	320308858775069	0.0734993440262069	1
MBNL2	0.595424846283749	508308482884587	320294804419735	0.0735056596273466	1
VLDLR	0.546258597996053	510412240272374	320211641396434	0.0735430424894698	1
RP11-557L19.1	144117677625232	-0.57112147262629	320034500137236	0.0736227378276084	1
EEF1A1	-0.437648218979956	905446963552017	319813191734662	0.0737224340955563	1
WDR16	-122074211674041	153300081040348	319608685363884	0.0738146901153795	1
RBM7	0.549158218205939	435741724917606	319554063550389	0.0738393518327363	1
PTF1A	15394727339083	0.0544761084819294	319350154589889	0.0739314947783749	1
ARMC6	-0.609074036922095	570975217057048	31927433983863	0.0739657856293053	1
TUBB6	-0.686562260414637	608208187019855	318958237383112	0.0741089422110342	1
MFNG	-0.586975165792551	451421171492711	318897260903531	0.0741365914673427	1
MICALCL	-196390733030919	-0.941976469571183	318629151689237	0.0742582947429702	1
MCM2	-0.501073200625506	770589893046393	318274210546549	0.0744197438719522	1
RP11-248M19.1	-185015154720357	-0.735004622421392	318238395979046	0.0744360554691857	1
SKINTL	102710556590251	-0.102597511258712	318094277268483	0.0745017325613637	1
RP11-550I24.2	-110532971456332	0.344094513154113	317710676722027	0.0746768486295339	1
LOC440461	148202541434637	-0.68830285265915	317503268302994	0.0747717159627682	1
AC009404.2	0.813778597000109	223939770388513	317447628236166	0.0747971874006729	1
RP11-284F21.10	0.991636041964796	0.3720370566435	317338105400847	0.0748473530363994	1
SDC1	-0.51894203044343	646098644115295	317278576466796	0.074874634717184	1
RP11-297N6.4	-192136378607446	-0.960246656076773	317272443686165	0.0748774459331087	1
MBL3P	200172850217157	-104205141658463	317148975665215	0.0749340667774342	1
FAM186B	123325293061283	0.802066445693838	317101488540183	0.0749558560059786	1
NR4A1	0.551062857770126	558858519561928	317059506116932	0.0749751250981081	1
NDRG1	0.736385127004945	50987473803151	316966020680619	0.0750180521624763	1
CTC-529I10.1	100161540831726	0.56230001015237	316924223049543	0.0750372535278786	1
SLC2A5	-197395166959713	-0.281908349603113	316825291576298	0.075082722583696	1
SSTR5	-137520015529371	-0.687006144293447	316738220163128	0.0751227652273241	1
RP11-427J23.1	126344067806512	0.594827080398062	316567305708016	0.0752014325748619	1
SFXN5	-0.534485401018433	512621390046455	316503750266682	0.0752307080135313	1
FAM129A	0.88618469260978	232664865820657	316422146369316	0.0752683150383544	1
PPP1R11P1	-100431662611384	0.845281922442615	316306976875399	0.0753214250876438	1
AC073254.1	-0.897645827511981	0.637088849160953	316007220684168	0.075459845589787	1
RP11-844P9.2	0.891881937979768	0.55098331806497	315794030412992	0.0755584582675888	1
TCEB3	0.467112524942681	625841058481874	315761283085397	0.0755736180428512	1
CATIP	-125796455169255	0.20270530925747	315732125576198	0.0755871187282731	1
C15orf26	-188752009314671	-0.491842850249247	315374791079302	0.075752784589217	1
HSD17B3	147542322852113	-0.693837649978288	315057132828149	0.0759003835941993	1
BVES-AS1	-133618633529907	-0.538561873636021	314811589265462	0.0760146865265963	1
LINC00167	200430089885466	-103990856225419	314482202674581	0.0761683098998548	1
RP11-108M9.5	-170652129485766	-0.784077042011584	314285039387917	0.0762604250011655	1
S100B	-185583599763394	136820255587063	314097777732536	0.0763480249448924	1
LAMTOR3P2	20058599050222	-103960351140633	314018902433184	0.0763849547406579	1
RP11-216L13.21	144783902826268	-0.560102578754738	313956441015007	0.0764142131051243	1
PSAT1	0.486223592218934	75830480140779	313835278432244	0.0764710028095828	1
KRT17	16337673382922	0.745928961908452	313775789774022	0.0764989021466563	1
EEF1GP1	-0.531190142907391	487185776758223	313714781850335	0.0765275253659246	1
ZNF230	0.66545908876725	298457060741331	313646949202974	0.0765593640770172	1
PRR35	-125444143609027	-0.0958703538345493	313303011265399	0.0767210181085303	1
KIAA1731NL	-18901536709667	-0.713963899854417	312306529041373	0.0771914501392224	1
CTB-78F1.2	-191912141257612	-0.957259684742512	312286271828371	0.0772010455429946	1
LIFR-AS1	-0.849971613350098	166075341918482	312226659346064	0.0772292901317641	1
C1orf162	0.837831327846413	147141917138317	312214719948121	0.0772349483936047	1
DEPDC7	0.934892028062664	178829324088915	311884391985318	0.0773916728295099	1
RP11-338N10.2	-0.842041860289728	152879765029326	31183484645896	0.0774152092483368	1
DNAAF3	-0.819821573609112	326599350855878	311816498161607	0.0774239274931111	1
RP5-1112D6.7	101316380355056	0.862916621441323	311661203587724	0.0774977584657425	1
EEF1A1P7	-156848531269728	-0.817107771638199	311657225234289	0.0774996508706166	1
TERF1P5	-14848841071808	-0.648818371239709	31152325884618	0.0775634044234754	1
NID2	-0.857367680855255	311606491422894	311503637137932	0.0775727469776033	1
MTO1	0.538757767241229	432694243172888	311419973035675	0.0776125958569861	1
TUBA1B	-0.56209827784749	6696673799146	31129624494332	0.0776715674368404	1
FUT3	0.817433537593644	270031373308777	311268133020206	0.0776849729302046	1
SCARA3	-0.485092446977413	511427231698933	311179209027723	0.0777273937542571	1
RP11-465L10.10	-103552363769523	0.974456997549184	311165231087991	0.0777340641396999	1
C16orf95	-0.849214046451302	100703800619748	31116475402927	0.0777342918068351	1
MIR4690	-158217174827642	-0.457306220216354	310881907981676	0.0778694010884438	1
RP4-734G22.3	0.90369307445099	190291614159162	310803835979855	0.0779067388441339	1
ZNRD1-AS1	140829921127375	-0.453053760860618	310761606139859	0.0779269431980227	1
AFAP1-AS1	112617768259217	0.180576977531414	310740921199239	0.0779368417142123	1
CTD-2089O24.2	-149221659715148	-0.647518946986992	310589127382404	0.0780095221391621	1
CTD-2017C7.2	-0.986188088704625	0.292863766226005	310518898898811	0.0780431729332497	1
CCNF	-0.528899209717405	583398638082162	310408499055718	0.0780961038922395	1
RP11-1007O24.2	-126734109098283	-0.312614434973504	310390263653202	0.0781048505332918	1
IRX2	0.601253578292655	532628724701865	310358469143909	0.0781201033445794	1
AIFM2	0.710982114580851	35141065385187	310095338512433	0.0782464584060864	1
ADAMTSL4-AS1	164036173633878	-0.378728005035335	310090343317723	0.0782488592203854	1
FAM64A	-0.517145767872238	600385734126485	309997395299557	0.0782935468095437	1
RP11-793H13.11	-116527582632944	113062424848149	309910794104459	0.0783352076957426	1
SNORD59A	135249797464754	0.0794700694068986	309854051631397	0.0783625175087131	1
UBAC2-AS1	-0.885815957160216	0.811342299812425	309838621779188	0.0783699455768372	1
RP11-1008C21.2	-0.933953498392985	103203281786535	309791226496528	0.0783927668284097	1
FNBP4	0.498095414090589	728603399231646	309631650217128	0.0784696568455242	1
HDGFL1	12193158753268	-0.110701831188854	309618577216006	0.078475959520088	1
AC009166.5	200967497698969	-0.845450134132825	309455856165223	0.0785544552201432	1
CTA-373H7.7	14515336612085	0.267053527786243	309212836985814	0.0786718437320688	1
TET1P1	156650325916484	-0.52322078936792	309041945468461	0.0787545046554126	1
RP11-169D4.1	-13588440699414	-0.543720873372914	308975825177857	0.0787865123998554	1
SPTY2D1	0.614523144810034	482179549536051	308948149868407	0.0787999137204121	1
CRSP8P	-0.686175292074886	287228452765162	308472788491179	0.0790304834094839	1
KLHL28	0.686963431361177	533740085721352	30787558248526	0.079321183174005	1
TMPRSS2	113189029876461	0.637265209342694	307817228335448	0.0793496497213586	1
LRTOMT	-0.589462528029711	385291822326565	307793407496177	0.0793612732585714	1
ATP6V0E2	-0.504950109831639	632948489296066	307627519736234	0.0794422701812233	1
ZSCAN5A	-0.753957627993043	280191232999819	307351749734006	0.0795771157432742	1
ZNF747	-0.521979997000774	427994726118383	306931512602249	0.0797830770913124	1
B9D2	-0.682725424655443	402054266011484	306916302648261	0.0797905423662977	1
LINC01165	-149399230553885	-0.64496031917492	306870970675531	0.079812796448096	1
SLC22A11	158666809886853	-0.952155342903377	306795260876995	0.0798499783329097	1
CDC20B	-203580993927486	251783079157514	306353340089466	0.0800673831501283	1
TNFSF9	113244617019789	2591108220857	306193925204498	0.0801459644865902	1
CTD-2104P17.1	134691245332799	-0.727194511452075	306186522978506	0.0801496153292949	1
GOLGA4	0.526586657177198	646002981911167	305954606428939	0.0802640894419611	1
RP11-51B23.3	-192916224282904	-0.9532873959299	305901295676172	0.0802904285582233	1
RP5-968P14.2	-103517260606059	0.170220115184076	305719020110645	0.0803805554255563	1
NR1D2	0.576554864609312	583291640647616	305706838992343	0.0803865823137089	1
FLJ21408	170324724839795	-0.768435637957902	30568717325751	0.0803963134160035	1
AC005702.4	196615515764918	-0.853245119419442	305639495376866	0.0804199109075793	1
CEBPA-AS1	-0.76081661224569	193882355894465	305426682521591	0.0805253307024138	1
PPIAP14	134807252468629	-0.727159929421889	305399981606282	0.08053856788612	1
SLC16A12	140773133945439	-0.362374656593975	305241809888909	0.0806170308579359	1
RP11-314O13.1	-156973922299755	-0.814638856453181	30512596530399	0.0806745492349801	1
RP1-92O14.6	117245581377919	-0.0312418899239228	30507909800896	0.0806978320410757	1
SMARCA5-AS1	141762132890629	-0.355582266126912	304938160655639	0.0807678907788649	1
FEN1	-0.464391732616928	656655703404428	304793863639085	0.0808396875308033	1
AC012487.2	-104791076713862	0.10249391905793	304604441414724	0.080934041376091	1
CFAP61	-0.928275321428067	105582961181992	304567833302722	0.0809522900763671	1
URAHP	-101449135152261	0.0795461322105524	304311839018087	0.0810800242049357	1
RPL18P11	-135064244532125	-0.542345391665696	303909491989739	0.081281223874743	1
LPP-AS2	-0.822817594335564	0.686606816097904	303735106420524	0.0813685952301932	1
STXBP3	0.509517756484064	52375464088674	303473670128478	0.0814997709414381	1
SLC6A13	169897235517196	-0.174831444658082	303385958158152	0.0815438315351061	1
LARP6	0.458371610599846	500584754864001	30338403079497	0.081544800001223	1
SLC25A5-AS1	-0.795069945727661	127492133617005	303362721779269	0.0815555082340841	1
OTOGL	-157861241185562	-0.813970015256807	30323047151763	0.0816220007339974	1
CEBPG	0.489012716798651	715480450430759	303227223805234	0.0816236343474251	1
RP11-403I13.5	-137258197607053	-0.69668932335865	30296627715067	0.0817550070061277	1
LEPREL4	-0.552483425586813	649479600137579	302896666478722	0.0817900907850522	1
RP11-255H23.4	146776976087558	-0.554381415037646	30283686779461	0.0818202422943703	1
HIST1H3J	-157205688984087	-0.813323183438079	302620816948266	0.0819292787814123	1
AC073150.6	0.902734127348529	0.738408500835072	302447802257329	0.0820167088563911	1
RP11-757F18.3	-126835770941526	-0.170799242289582	302386312769164	0.082047805785885	1
RBPMS-AS1	-195631430676094	-0.949193037316162	301753078287503	0.0823687912709084	1
CCT6P4	-10043840321145	0.169781220944453	301637546345403	0.0824275002899486	1
NAMPTL	0.804446787079304	328524427697702	301579003563876	0.0824572667882768	1
RP11-544A12.4	-138069150022426	-0.68584400643525	301532338784174	0.0824810021425098	1
HMGN2P4	-0.799840107641355	127259055409625	301280331878686	0.0826093092856115	1
LA16c-381G6.1	-127016403891254	0.464786993743112	301138074324089	0.0826818336331557	1
ERO1LB	0.680699350692984	356130863661653	301103339394845	0.0826995522928844	1
C16orf71	-0.814314933259408	129685863571614	300951659773625	0.0827769737474763	1
CDC37L1	0.500210149164752	445729297064303	300732995016837	0.0828887240267005	1
TNFAIP8L3	-147873704109241	-0.658119341819968	300635038040991	0.0829388385064457	1
CTC-428G20.2	158478740179016	-0.948851501540439	300625280311717	0.0829438323215767	1
INHBA	186504956862665	-0.320224016613704	300370031104238	0.0830745792859532	1
TTLL12	-0.46855447502203	624260185434863	300136893196893	0.0831941946284226	1
GLB1	-0.52806554803282	586468647534403	299984378802276	0.0832725453529945	1
TMEM160	-0.750224357501302	516275349005626	299965395899912	0.0832823029536339	1
RNASEH1-AS1	-0.623007266583683	374296581618902	29975867388334	0.083388642293514	1
KCNE2	100665682106817	0.624084402333109	299742511662413	0.0833969624393325	1
CIART	0.778592830242419	43532432046517	299611232595085	0.0834645767914365	1
RN7SL444P	-200938267379156	-0.941522498790906	299609751579066	0.0834653399159347	1
ARHGEF15	-147181825226494	-0.351748290349052	299231149004165	0.0836606702904478	1
RP11-345P4.9	-0.562462771150048	486043785840711	299199140681613	0.0836772067968838	1
NOX5	158609177619511	-0.947431263367115	299188315733098	0.0836828001049091	1
MCAM	0.63247403328044	612541950454497	29900086382621	0.0837797215837869	1
RP11-849H4.4	0.850218379619285	0.893478117154497	298918593446926	0.0838222975413031	1
VTN	-128260910823324	299863141438168	298800818410071	0.0838832883004591	1
PTP4A1	0.510566390465926	76834844716598	298491832546575	0.0840435271871985	1
LHX1	198033440866061	-105334691175413	298444822650959	0.0840679353162097	1
DNAJB4	0.599859064016067	499618930079137	298333016203944	0.0841260174111201	1
CTD-3224K15.3	-192141561092869	-0.702966713509246	298245114470585	0.0841717117470195	1
RP11-124N2.1	-158126373744468	-0.810350849339956	298151816222194	0.0842202407223977	1
SNHG17	0.594147699717169	508429794169129	297904483028453	0.0843490371981135	1
RP11-386I23.1	133723892216868	-0.719849952661279	297764114995311	0.0844222272373955	1
RP1-8B1.4	-136368546873335	-0.376303675188362	297755540326275	0.0844267004251714	1
NAV2	0.555787500862548	545721719934561	29755953283669	0.084529022466881	1
WHAMM	0.567029433752246	413700198535243	297538952831547	0.0845397736472799	1
SNAPIN	-0.501562509848327	543941314133427	297409847610268	0.0846072531130992	1
AARS	0.480661375447297	736393479603865	297395814682968	0.0846145912151924	1
LINC01301	-0.899777588683132	0.444110547175687	297204171261639	0.0847148743342678	1
RP11-239L20.6	158714913102528	-0.945888573118176	297173449772145	0.0847309622137965	1
PDCL2	198112642114811	-10515822308935	29704259685665	0.084799522783805	1
RP11-229O3.1	13336987662232	-0.492179322302005	296917192330122	0.0848652849516552	1
PCA3	-181691691585737	-0.747402573412316	296869951759905	0.0848900722161663	1
GPR144	-110003596510922	166985865115142	296831213808727	0.0849104039732121	1
SLC5A5	135011119081853	-0.511045932399711	296132030944775	0.0852782793629819	1
CEBPD	128260539821836	260370778138692	296061210520421	0.0853156375874429	1
CTD-3001H11.2	107503881194078	150241129627062	295684482467429	0.0855146617836615	1
PLAC9	-0.922268204060102	0.909454419044518	295642588381369	0.08553682530159	1
POLD1	-0.472746983926278	686555309110167	295452375149045	0.0856375333060753	1
LACTB	0.522945440875113	428123415677132	295397908787295	0.0856663940262083	1
RP11-205K6.3	-204651832914622	-0.916749986570463	295329683419741	0.0857025602353647	1
EPS15	0.457248479612717	620614187599104	295226396863869	0.0857573437863852	1
AF131216.5	158808224844941	-0.944562766357752	295112054994254	0.0858180353041609	1
PDHX	0.507825225670051	529186494151165	295060827033759	0.085845241664249	1
H2AFX	-0.572093650284167	85566166195806	2947639082699	0.0860031144338022	1
CCNB2	-0.472947219870628	630973330295655	29459826341275	0.0860913248902573	1
LINC01372	0.843706589180902	0.396974192684747	29449294128117	0.086147462742838	1
RP13-487P22.1	234659367762906	-0.950567746776815	294435856465402	0.0861779061290363	1
RP11-455O6.5	0.961720475181213	0.72566378476132	294224656023992	0.0862906407848525	1
RP1-228P16.3	-137297482692315	-0.695489037674682	294159105046733	0.0863256630593483	1
RP5-1029F21.2	203737106460302	-104413790102196	293875700490947	0.0864772562767025	1
MIR92B	124717903826216	-0.17515308277764	29376424554709	0.0865369524912599	1
COL26A1	-0.679075731961065	620132947801523	293619290123286	0.0866146585885742	1
RP11-96D1.3	122007525130063	-0.520642583466292	29353682898891	0.0866588971425503	1
PGAP3	-0.564349543834991	551434113447515	29348830577751	0.0866849401905499	1
PATL1	0.463969259461094	570626633011057	293418936485186	0.0867221863206604	1
MIRLET7DHG	178279494349272	-0.909683937191756	293266846916724	0.086803907708682	1
CICP22	158741020903494	-0.943091601227598	293171245764327	0.0868553191813227	1
TIMP4	20261714142878	-104579442722845	293165645559963	0.0868583318275666	1
CMYA5	0.839822426509134	162252079342159	292876191346208	0.0870141987163269	1
PFKFB4	0.82780438814669	693054277106406	292608453502832	0.0871586413037425	1
ASGR2	-212781870441827	-0.397471863352904	292389102739975	0.0872771729195317	1
SDE2	0.606588124166559	491468020508883	292266318066787	0.0873435988563566	1
AF213884.2	-124827617099721	-0.568458519816339	292053807239888	0.0874586956509608	1
CTD-3126B10.2	140724864575412	0.111238793077792	292002859040776	0.0874863138237659	1
AC055764.1	19658013015728	-104928225802383	291767205841145	0.0876141804629611	1
RP11-81H3.2	201840065779921	-104536942400039	291739408616223	0.0876292767226071	1
RLIM	0.586643757823025	663894926242926	291586035155481	0.0877126222480699	1
NFE2L3P1	200759401667601	-104705600119516	291533432114878	0.0877412273320408	1
RP11-145M9.5	-160069412852481	-0.805706156380529	291387916283418	0.0878204102561277	1
TMEM37	-124668831250483	144068910016427	291302940022398	0.087866686172544	1
SPHK2	-0.509014566995137	506915267161344	291290288057082	0.087873578371092	1
EEF1A1P16	-11837647770812	-0.328981662805853	291140889930836	0.0879550077853089	1
BTN2A1	0.457640577135414	54869219092054	291015794013074	0.0880232541752265	1
ISPD	0.890274193137928	0.811074066226849	290941438182208	0.0880638463694777	1
SLC7A8	-0.910326673716239	489267138517402	290916572421445	0.0880774255636399	1
RP11-403A21.2	191610055147228	-0.851347281367197	290796938943578	0.0881427891404432	1
TGDS	0.615111739294444	358440214725418	290640066322029	0.0882285785539582	1
PPIF	-0.467333971805303	594786011018679	290463159087563	0.0883254329266058	1
CSPG5	-0.593282863570989	464809803491684	29041702161791	0.0883507115206752	1
SLC25A35	-0.911646208644645	208821248518484	290390219744645	0.0883653997942367	1
TMEM117	-0.715100115561485	236051167714064	290299939704199	0.0884148955834045	1
CYP3A4	143414907635931	-0.555303895520737	290231502636929	0.0884524360425617	1
RIBC1	-0.862369984246119	200399544302737	290219688115694	0.088458918526731	1
RP11-840I19.5	152733284333119	-0.807172853643523	290167465745256	0.0884875784752467	1
PSD4	-113728844020748	202216828747264	289883275054236	0.0886437205348549	1
B3GNT2	0.655669067191788	389280273853215	289585983436129	0.0888073802746289	1
RP11-336N8.4	-0.680633176975393	328784178086933	289562082310931	0.0888205521187641	1
EIF1P5	0.784156397819427	210250504253183	289448568476274	0.0888831382011983	1
CTXN1	-0.791236089674768	822409649029149	289142863240594	0.0890519272877653	1
POLD2P1	-0.779625144496064	294191974491224	288783747530415	0.0892506499500731	1
SLC6A12	0.853737014457214	0.727525720289207	28870637872863	0.0892935261927772	1
RP5-839B4.8	177558149403026	-0.907439435007997	288705038131004	0.08929426932201	1
RP11-529H22.1	197240637453589	-10478799281582	288597012170055	0.0893541730603507	1
SPEF1	-144776366577751	262679573845601	288473532840165	0.0894226995530701	1
ELP6	-0.638783606835803	514045503456941	288352738412574	0.0894897911755979	1
CTD-3001H11.1	-17437647004674	-0.996378600173879	288157877589608	0.0895981358399956	1
BCL3	0.924285311426481	278655886093808	288129030222447	0.089614187365375	1
RP11-252A24.3	-174350613379981	-0.993754503221148	288097303297569	0.0896318447631893	1
LOXHD1	-17435596860218	-0.997093124540948	28809489350835	0.0896331860686901	1
RP11-363N22.3	0.986736705383873	0.364659323289045	288032658546584	0.0896678340255548	1
RP11-631M6.3	-174320873397671	-0.996063871166056	287999127802782	0.089686507557199	1
LAMTOR1	-0.533293404608142	580563615067026	287990343239408	0.0896914004460412	1
IGLV1-51	-174311180011457	-0.995138009375969	287976150291908	0.0896993063471144	1
AP001619.2	-174258923547579	-0.996944426707849	287815765185898	0.0897886982562735	1
RP11-535M15.1	-174249010797974	-0.998035073870129	287781491145747	0.0898078136931353	1
HNRNPA1P52	-174253532630281	-100094011123601	287779238594084	0.0898090701486718	1
GALNT5	-182291331894895	0.212842709328076	28769721752165	0.0898548338465391	1
AC068538.2	0.896328405293145	102656935003051	287688884919031	0.0898594844416151	1
RPL21P5	-174219128478853	-0.99971858555205	287686325074012	0.0898609131956377	1
FGFR1OP2	0.465143435785587	595370191246085	2875800464349	0.0899202534000971	1
RP11-501C14.6	20092247240794	-104171903733979	287544036081805	0.0899403692612514	1
RP11-756A22.7	-174145836008429	-100188142232273	287463899584494	0.0899851520951403	1
RP11-472F14.4	200181095011933	-104291093145477	287347145875803	0.090050441099507	1
E2F1	-0.488487723894459	672997210548617	287342424033395	0.0900530826482075	1
RP11-15A1.8	0.892628816604242	104878718594434	286988963267832	0.0902510587358351	1
MCM3	-0.456829755805431	764033103442793	286848115895488	0.0903300799749018	1
RP11-457P14.6	199490389780899	-10431294998248	286716055936361	0.090404239312824	1
CCR6	0.949960926687714	0.732606282396094	286342297638656	0.0906144846686824	1
RP11-108F13.2	107791304388049	0.248455108580703	285969951316958	0.0908244635470223	1
PML	0.481480695830958	618725730519395	285882196780602	0.0908740282134252	1
RP11-431K24.1	135463058136379	-0.610284202478128	285772352561306	0.0909361107436422	1
AL133243.4	-189378560806197	-0.714816267122846	285087741353463	0.0913240834666402	1
MCRS1	-0.524085997203869	644059604139862	285044415944165	0.0913486965966831	1
RP11-133K1.7	151182475990815	-0.815789100160824	284384034913547	0.0917247516213898	1
SLC46A3	-0.798019486327542	0.901919170288161	284157541714985	0.0918541154881373	1
PKHD1L1	129082464620637	-0.384934799182722	284152644141373	0.0918569149745999	1
BBC3	0.576371805653993	621370161061957	284131374071999	0.0918690741665933	1
RP11-442N1.2	17012994607887	-0.765169114555116	284107182963693	0.0918829053170707	1
ZBTB10	0.497252589604669	680047273987177	283982257156528	0.0919543670611921	1
FNIP1	0.491967387908983	525513092386069	283906145391598	0.0919979351353441	1
BTC	150822752390628	-0.813173689659731	28385923537429	0.0920247986464566	1
DDAH2	-0.781395137359254	229914484652492	283683709092921	0.092125391228908	1
RP11-996F15.6	0.887065765076723	0.21373575867213	283511123890855	0.0922244147919057	1
ZBTB21	0.597889184929242	542148286072864	283402866595974	0.0922865881913163	1
ZNF136	0.539432772573361	398130708316067	283366245041492	0.0923076306754702	1
AC063976.7	158650148340062	-0.938812962628264	283045563487964	0.0924921148776821	1
RNU2-7P	134562890566692	-0.720304846926183	282828010510197	0.0926174985562316	1
NARS	0.434149292788529	715629306658372	282789395619071	0.0926397730170906	1
COLCA1	-130030924692817	-0.0498795428374929	282660427920863	0.0927142084376013	1
EDN1	101956602774214	134330492388884	282600304855905	0.092748931476572	1
KIAA1033	0.519666316736539	56133683705765	282557639595173	0.0927735806357412	1
AFAP1	0.544771779489435	625049870905667	282528191185902	0.092790598127563	1
PPFIBP1	0.540985527108908	491358303336209	282518322257985	0.0927963018907242	1
OSBPL10	0.734489876697877	261515382222618	282421407911028	0.0928523339480267	1
MED22	-0.466193913870809	644249692153757	282383092756933	0.092874496403303	1
C6orf99	-1505332266694	-0.646627213351286	282278569735682	0.0929349844091304	1
JAK2	0.753738575656858	434209207955278	281847965996048	0.0931846290040353	1
ASUN	0.495900387392666	462109971758946	281847223945116	0.0931850598403856	1
CYP2B7P	104200780402729	0.158994261393259	281757760635008	0.0932370183020516	1
RP1-92O14.3	-127094845911094	-0.292325962042343	28170674773005	0.0932666596549372	1
CTD-3105H18.14	236112772022362	-0.958543668577578	281581587597909	0.0933394281131074	1
EIF1P3	0.501439394920984	453814709645088	281299869190197	0.0935034459636779	1
RP11-756P10.6	0.78737642312506	0.865563924082048	28115898213569	0.0935855886413097	1
GADD45A	0.627750460608942	537864135178084	281146005601444	0.0935931584155928	1
RTCA	0.486513481911864	515395006390426	28091185633952	0.0937298622906155	1
C19orf48	-0.583179505593409	639778547837341	280889845495208	0.0937427240918353	1
AL590762.10	-238919009662368	-120559360311883	280745829568806	0.0938269256399095	1
IQCD	-0.751730418522332	248160553115536	280665174209686	0.0938741182052913	1
LINC00888	0.488987595013074	47622767530648	280318590885578	0.0940772029539062	1
LRIG2	0.483999327359233	56173591642541	280159657617412	0.0941704916437311	1
LRTM2	147908781597119	-0.677032644525307	280153031197422	0.094174383322824	1
AC024937.4	-0.95526469716954	0.828385681720268	279979047324542	0.0942766262292771	1
RP11-709D24.6	-212636133530345	-0.899345185249953	279944574190616	0.0942968989523935	1
C1GALT1C1	-0.46844073784938	454555526359765	279891930417227	0.0943278664924959	1
RP11-7K24.3	102798257802235	-0.234504452927797	27975063620907	0.0944110371005022	1
FBXO8	0.551130282398556	379436755178385	279607875297966	0.0944951521066732	1
AC007875.3	-237998938907012	-120641568221474	27938710556865	0.0946253906685174	1
AC068134.6	-237998938907012	-120641568221474	27938710556865	0.0946253906685174	1
AP003025.2	-237998938907012	-120641568221474	27938710556865	0.0946253906685174	1
MIR4782	-237998938907012	-120641568221474	27938710556865	0.0946253906685174	1
RP1-62D2.4	-237998938907012	-120641568221474	27938710556865	0.0946253906685174	1
SNORA74A	-237998938907012	-120641568221474	27938710556865	0.0946253906685174	1
AQP3	-104154037892171	21806558456185	279356811344721	0.0946432773590084	1
RP11-573M3.3	-106095305067256	0.267283351407219	279071175313388	0.0948121071414462	1
ASAH2	0.793121946158028	0.710742791883691	279051152558252	0.0948239542013306	1
HMGN1P7	-237540176604759	-12068310246701	278706360110307	0.0950282138978185	1
RN7SKP243	-237540176604759	-12068310246701	278706360110307	0.0950282138978185	1
RNA5SP393	-237540176604759	-12068310246701	278706360110307	0.0950282138978185	1
RP11-1167A19.6	-237540176604759	-12068310246701	278706360110307	0.0950282138978185	1
RP3-404K8.2	-237540176604759	-12068310246701	278706360110307	0.0950282138978185	1
RPS10P16	-237540176604759	-12068310246701	278706360110307	0.0950282138978185	1
PRSS56	-130671331442055	0.783686728412811	278547665979518	0.0951223873462668	1
RP11-395B7.4	-173944368235062	-100794388575887	278507972053025	0.0951459586912936	1
RP11-295H24.5	227436633248942	-0.779199275310595	278367124138552	0.0952296493819108	1
AC009501.4	-135655271828154	483439837700638	278242718161613	0.0953036370647061	1
RP11-753H16.5	177651365079953	-0.900635987533556	278177464754999	0.0953424700950433	1
RN7SL526P	-237077737997812	-120723756347477	278034027201586	0.0954278919541424	1
RNU1-36P	-237077737997812	-120723756347477	278034027201586	0.0954278919541424	1
RP11-272L13.4	-237077737997812	-120723756347477	278034027201586	0.0954278919541424	1
ST13P4	-237077737997812	-120723756347477	278034027201586	0.0954278919541424	1
PPP1CB	0.44857944666215	783808220841278	277900854652676	0.0955072752638343	1
VGF	0.709268688642166	477609676516913	277790031302685	0.0955733911767342	1
LINC00632	0.54884228042877	439714073148773	277498792802472	0.0957473783705852	1
CLEC4A	0.977909280929424	0.893322186279201	27749486919062	0.0957497247075223	1
NAGA	-0.458026410683753	505271343120973	277401744667084	0.0958054319619905	1
CTD-2553L13.7	-236618379269071	-120765280929999	27735607444813	0.0958327648671353	1
NBPF17P	-236618379269071	-120765280929999	27735607444813	0.0958327648671353	1
RNU6-678P	-236618379269071	-120765280929999	27735607444813	0.0958327648671353	1
RP1-99E18.2	-236618379269071	-120765280929999	27735607444813	0.0958327648671353	1
RP11-1007J8.1	-236618379269071	-120765280929999	27735607444813	0.0958327648671353	1
RP11-80I15.4	-236618379269071	-120765280929999	27735607444813	0.0958327648671353	1
RP4-613A2.1	-236618379269071	-120765280929999	27735607444813	0.0958327648671353	1
SRGAP3-AS2	-236618379269071	-120765280929999	27735607444813	0.0958327648671353	1
BIRC5	-0.514807412045143	727345204843191	27733427354048	0.0958458153608438	1
OVOL1	125027517079881	0.338938060958649	277292913115393	0.0958705799236433	1
AL132709.1	124887214172678	0.0286582243256708	277195946996572	0.0959286657326092	1
PEBP1P2	-0.554373630861531	426136920237883	277108419567479	0.0959811303819071	1
PRKCQ	0.7578796754417	244848010653115	277052301703149	0.0960147843263288	1
RP11-51O6.1	-0.46989325031651	637802837581103	276902458199147	0.0961047086370262	1
OGFOD3	-0.467731945659236	552382178615783	276748689849079	0.0961970837201145	1
AC105053.3	-236155435478919	-12080592467738	27668661268557	0.0962344034728514	1
RP11-588H23.5	-236155435478919	-12080592467738	27668661268557	0.0962344034728514	1
RP11-276E15.4	-23615870681171	-120806800798172	276679503174075	0.0962386785988266	1
SCARNA6	-23615870681171	-120806800798172	276679503174075	0.0962386785988266	1
LINC01108	-173470916589134	-100554542656802	276350665948104	0.0964366428877209	1
SAPCD2	-0.472752066736244	498113697171573	276153274994261	0.0965556878781989	1
ZCCHC10	0.526673398509734	450701530748587	276099324991191	0.0965882525730983	1
AC003080.4	-235695494485554	-12084743959024	276011462028731	0.0966413130472528	1
AC007091.1	-235695494485554	-12084743959024	276011462028731	0.0966413130472528	1
CTC-459M5.1	-235695494485554	-12084743959024	276011462028731	0.0966413130472528	1
GJB4	-235695494485554	-12084743959024	276011462028731	0.0966413130472528	1
OR5AO1P	-235695494485554	-12084743959024	276011462028731	0.0966413130472528	1
RN7SL648P	-235695494485554	-12084743959024	276011462028731	0.0966413130472528	1
RNU2-69P	-235695494485554	-12084743959024	276011462028731	0.0966413130472528	1
RPL7P36	-235695494485554	-12084743959024	276011462028731	0.0966413130472528	1
RP11-1081L13.3	227837934086941	-0.992691118203277	275653544375318	0.096857788131522	1
GALNT15	125326798205504	-0.328827555970289	275504578485918	0.0969480410977359	1
FAM43B	0.777151445010813	360772991599623	275402085172367	0.0970101912625451	1
CTD-2621I17.6	-235235246788508	-120888949785294	275337697687007	0.0970492569243141	1
IL4	-235235246788508	-120888949785294	275337697687007	0.0970492569243141	1
MIR27B	-235235246788508	-120888949785294	275337697687007	0.0970492569243141	1
RNU6-387P	-235235246788508	-120888949785294	275337697687007	0.0970492569243141	1
RP11-279N8.1	-235235246788508	-120888949785294	275337697687007	0.0970492569243141	1
RP11-672A2.1	-235235246788508	-120888949785294	275337697687007	0.0970492569243141	1
SNORA80E	-235235246788508	-120888949785294	275337697687007	0.0970492569243141	1
snoU2_19	-235235246788508	-120888949785294	275337697687007	0.0970492569243141	1
RP11-111F16.2	-13876956550842	-0.683268316623658	275212721974151	0.0971251320859218	1
SIK3	0.42040129899915	632070909648218	275184062575745	0.0971425408714238	1
TPT1P6	-0.791352107478428	0.62115582281753	275165750122782	0.0971536663181314	1
MFAP2	-0.658684799511819	579452783232033	275113947989927	0.0971851454227862	1
RP11-386I8.4	-234969198836185	-12092264731436	274851087100639	0.0973450521052633	1
RP11-643A5.3	-234969198836185	-12092264731436	274851087100639	0.0973450521052633	1
AC002429.5	-234774695871266	-120930455260663	274665322147544	0.097458231843637	1
HP09025	-234774695871266	-120930455260663	274665322147544	0.097458231843637	1
RP11-227F19.5	-234774695871266	-120930455260663	274665322147544	0.097458231843637	1
SIX4	0.782809065868978	356192918232979	274443010329114	0.0975938668675696	1
COL7A1	0.532691354910797	60070374339701	274275013314614	0.0976965003387328	1
MIR5094	-234181567977306	-120998361484537	273656289074557	0.0980755103265824	1
RP11-322D14.1	-234181567977306	-120998361484537	273656289074557	0.0980755103265824	1
TERF1P3	-234181567977306	-120998361484537	273656289074557	0.0980755103265824	1
GIPC2	-134723546255388	-0.538594722970563	273592433383951	0.098114717410714	1
FABP5P2	-234043649475023	-121004774392389	273516169474403	0.0981615654850602	1
FTH1P24	-234043649475023	-121004774392389	273516169474403	0.0981615654850602	1
RP11-336K24.5	-234043649475023	-121004774392389	273516169474403	0.0981615654850602	1
RP11-700F16.3	-234043649475023	-121004774392389	273516169474403	0.0981615654850602	1
RP11-7F17.1	-234043649475023	-121004774392389	273516169474403	0.0981615654850602	1
RP11-1114A5.5	0.763090112847222	16500343965855	273393337303842	0.0982370712333518	1
ZNF160	0.466366079056161	572441591049857	27311239975785	0.0984100036843361	1
MSRB1	-0.667007505885184	448014423351606	273098398015929	0.0984186312078803	1
RP11-120J1.1	192610425488045	-0.850845914309321	273085332587216	0.0984266825428972	1
CTD-2213F21.2	-114702735615327	-0.0123247885978012	273000466877463	0.0984789970036797	1
CTA-292E10.9	0.749152034108465	212648174981919	272865098666239	0.0985625059328137	1
CTD-2547H18.1	-233582015382899	-121046269264477	272847200530483	0.0985735531117921	1
HCFC1-AS1	-233582015382899	-121046269264477	272847200530483	0.0985735531117921	1
HNRNPA3P7	-233582015382899	-121046269264477	272847200530483	0.0985735531117921	1
MIR4667	-233582015382899	-121046269264477	272847200530483	0.0985735531117921	1
RNA5SP151	-233582015382899	-121046269264477	272847200530483	0.0985735531117921	1
RP11-1046B16.3	-233582015382899	-121046269264477	272847200530483	0.0985735531117921	1
RP11-148B6.2	-233582015382899	-121046269264477	272847200530483	0.0985735531117921	1
CKM	-0.962809300559586	0.434065375275298	272745027577925	0.0986366427002842	1
CFAP57	-106071228081513	186393646214737	272690015331185	0.0986706298196588	1
HNRNPA1P5	221004548874403	-100289738845149	27249554795848	0.0987908761881096	1
RP11-474G23.3	0.856208199993741	0.288868259267529	272405373384524	0.0988466887221606	1
CLIC2	0.801709201345902	0.557924003690155	272377244775652	0.0988641056472997	1
ABR	-233254728523849	-121080473858937	272325980742505	0.0988958563872346	1
AC002398.11	-233254728523849	-121080473858937	272325980742505	0.0988958563872346	1
LINC00862	-233254728523849	-121080473858937	272325980742505	0.0988958563872346	1
RP11-227L6.1	-233254728523849	-121080473858937	272325980742505	0.0988958563872346	1
FANCD2	-0.445490636674951	556246479083441	272235075855024	0.098952186336525	1
AC006372.5	-233117091112985	-121086881625771	272186981557226	0.0989820025204985	1
UGT2B11	-233117091112985	-121086881625771	272186981557226	0.0989820025204985	1
RAET1K	114725206157079	0.251375207660657	272181760546222	0.0989852398896957	1
MIR6867	-233108557297629	-121103288344076	272018176826782	0.0990867310808897	1
RBMX2P1	-233108557297629	-121103288344076	272018176826782	0.0990867310808897	1
RNY4P37	-232792423572994	-121121961606704	271659291948774	0.0993097898845141	1
GCA	0.494632715025884	529967897642555	27157392175538	0.0993629309442252	1
RP11-21L19.1	-232654920675042	-121128366802722	271520848545023	0.0993959834933841	1
RP11-431J17.1	-232654920675042	-121128366802722	271520848545023	0.0993959834933841	1
RP5-1025A1.2	-232654920675042	-121128366802722	271520848545023	0.0993959834933841	1
LRRC3C	-150189770719214	-0.6407188225977	271417885724702	0.099460140168707	1
RPL13AP6	-0.909400809831242	185237372365519	271321726293555	0.0995200984467405	1
RP11-829H16.2	-0.498856793926126	464816272737958	271009467966608	0.0997150731560638	1
AC010900.2	-232326903772961	-121162566374193	27100142073011	0.0997201033760419	1
RP11-256L11.3	-232326903772961	-121162566374193	27100142073011	0.0997201033760419	1
RP11-436I24.1	-232326903772961	-121162566374193	27100142073011	0.0997201033760419	1
RP5-882O7.1	-232326903772961	-121162566374193	27100142073011	0.0997201033760419	1
RIPK1	0.482635588737212	492785903257736	270989011146805	0.0997278609838229	1
SHC1P2	0.973776357376037	0.202845627663471	270872479717457	0.0998007404810483	1
SLC39A14	0.534800513854828	541765557236581	270859513634533	0.0998088531467016	1
CTD-2035E11.3	-232192466296754	-121169847248465	270856119219854	0.0998109770952944	1
NOX3	-232192466296754	-121169847248465	270856119219854	0.0998109770952944	1
RP5-890O15.3	-232192466296754	-121169847248465	270856119219854	0.0998109770952944	1
AC004012.1	-232179852666199	-121185381560668	270694070792427	0.0999124312661148	1
AC009262.2	-232179852666199	-121185381560668	270694070792427	0.0999124312661148	1
RP11-201O14.2	-232179852666199	-121185381560668	270694070792427	0.0999124312661148	1
RP11-486A14.1	-232179852666199	-121185381560668	270694070792427	0.0999124312661148	1
CD34	-133154776833335	0.322255218330268	270632222678725	0.099951182399526	1
MIR5685	-231864074221818	-12120404441925	270337577414604	0.10013601884361	1
RP11-752D24.3	-231864074221818	-12120404441925	270337577414604	0.10013601884361	1
GRB10	0.461478471024716	780169220954115	270310571679298	0.100152978710574	1
AP000692.9	134978651235358	-0.719058234401936	270199671409707	0.100222658073815	1
RP11-1055B8.2	132983948727163	-0.189491970432708	270093455879823	0.100289443632537	1
TNFRSF10D	0.528173869067736	481806658164921	270082618660872	0.10029626052618	1
RP11-302L19.3	-231716580247625	-121226860050692	270030450168091	0.100329082953813	1
AC019109.1	-105600157844833	0.103480669356262	269945731848398	0.100382409494479	1
CHTF8	-0.466132475835903	630890527785903	269865495372917	0.100432943458132	1
CTC-325J23.2	121823827999765	-0.641476174416554	269825230117334	0.100458313506073	1
AC114803.3	16000486536352	-0.503769511890335	26972247624079	0.100523087680269	1
GFPT1	0.50506585733863	671010629000401	269712858091222	0.100529153121823	1
CDRT1	-231400966549331	-121245517729147	269675142670814	0.100552941251474	1
DNMBP-AS1	-231400966549331	-121245517729147	269675142670814	0.100552941251474	1
RP11-276H7.3	-231400966549331	-121245517729147	269675142670814	0.100552941251474	1
AC002310.17	-135723522897599	-0.532533585089427	269646821252269	0.100570808374621	1
RP11-179A10.2	175757532479103	-0.905354197526733	269522338777404	0.100649381728952	1
AL139022.1	-231250194763889	-121267454897093	269375739455524	0.100742001259283	1
PDLIM1P4	-231250194763889	-121267454897093	269375739455524	0.100742001259283	1
ZNF66	-136440483283584	-0.382175496324067	269336548317587	0.10076677748011	1
AC010904.1	-0.696247407085485	178012157959099	269294194951723	0.100793560313973	1
CYP4A11	-230993198540324	-121285606194057	269056734109492	0.100943866652168	1
RP13-143G15.3	-230993198540324	-121285606194057	269056734109492	0.100943866652168	1
MYH7B	0.741449164263531	293679425538615	268803301613426	0.101104552887268	1
HIST1H2BH	-0.848706951093833	0.965718064340889	268794798676898	0.101109948930459	1
CTA-292E10.8	-230786413609861	-12130892367345	268714977806828	0.101160619352153	1
CTD-2561B21.3	-230786413609861	-12130892367345	268714977806828	0.101160619352153	1
RNASE7	-230786413609861	-12130892367345	268714977806828	0.101160619352153	1
RP11-213H15.1	-230786413609861	-12130892367345	268714977806828	0.101160619352153	1
RPS2P45	-230786413609861	-12130892367345	268714977806828	0.101160619352153	1
RRS1-AS1	-230786413609861	-12130892367345	268714977806828	0.101160619352153	1
SSR3	0.426873433214405	660322780981615	268642568145851	0.101206609135577	1
AC098820.4	-174493080752352	-100331838681739	268565479926831	0.101255595544016	1
RP1-128M12.3	179786809391292	-0.897398432060828	268562900408889	0.101257235170171	1
DUSP23	-0.790720012330629	298649101841127	268533158018893	0.101276142504767	1
RPS5	-0.462298313756934	870636996739001	268521085070685	0.101283818418578	1
CLYBL-AS1	217863422778264	-10048976686324	268480877860096	0.101309386527045	1
POU5F1P6	-173706960845282	-100238464051188	268475965149986	0.10131251104501	1
TMEM204	100867129332041	0.151640481145683	268155563228794	0.101516516558151	1
CLDN19	-103835435293818	126124040000947	268073885412113	0.101568594058855	1
AD001527.7	189714937906204	-0.862123673730967	267970500634696	0.101634553732454	1
ZNF559	-0.49766590345213	452686116488501	26796278482003	0.101639478313785	1
GS1-304P7.3	-230199502607394	-121361261430072	267881373027831	0.101691454897759	1
HDAC11-AS1	-230199502607394	-121361261430072	267881373027831	0.101691454897759	1
PSMC1P7	-230199502607394	-121361261430072	267881373027831	0.101691454897759	1
RP11-5P18.1	-230199502607394	-121361261430072	267881373027831	0.101691454897759	1
SNORA7B	-230199502607394	-121361261430072	267881373027831	0.101691454897759	1
[truncated: 55,992 more rows]

## Sheet: GSE129180_6days
	logFC	logCPM	LR	PValue	FDR
MX1	479556238204389	533841997242913	431053423502948	9.58542e-82	5.55868e-78
IFIT2	57660511644322	446056244813022	38597702008773	6.21865e-72	1.80313e-67
IFIT1	339410662910846	553090949850417	349230719503028	6.23249e-64	1.20476e-59
IFI6	378224070288308	684687877695098	335767586938715	5.32883e-61	7.7256e-57
ISG15	261463971677424	636263097762452	279465272818715	9.82026e-49	1.13897e-44
OAS3	581019496421777	395411569278694	230860747951921	3.86927e-38	3.73972e-34
IRF9	232223105693992	584558044954612	219108250839429	1.41546e-35	1.17263e-31
IFIT3	469572198866981	344996786167725	188436949232961	6.97459e-29	5.05579e-25
IFI44L	55836427452036	429095524648481	187897294845984	9.14786e-29	5.89437e-25
STAT1	219396951957868	692621459553984	178554019929572	1.00264e-26	5.81439e-23
IFIH1	37751415833114	422497955031458	156686090429947	5.99437e-22	3.16018e-18
PARP9	259085295080647	441767645138129	14043993268508	2.1331e-18	1.03084e-14
OAS1	80130854474467	194867346418948	128816445006599	7.43893e-16	3.31839e-12
IFI44	664196049026824	284670517122983	126108495179413	2.91124e-16	1.2059e-11
DDX58	217095446670812	429444829928057	119466482446662	8.27824e-14	3.20042e-10
HERC5	386568238875774	391954733922762	115281726201241	6.82751e-13	2.47459e-09
DDX60	27922455623333	370520020233663	108863338636754	1.7387e-11	5.93111e-08
PLSCR1	184744737756726	434141054592304	103572594485901	2.51026e-10	8.08735e-07
CXCL10	670761639465713	189000687877826	933117309785455	4.46736e-08	0.000136351
OAS2	631207257516483	154854727885015	818071115360677	1.50038e-05	0.0435042
HERC6	325072168749869	271617995342498	796635985640818	4.43904e-05	0.122583
PARP10	156962747105816	430350902983104	751552494219574	0.000435118	1.14695
SAMD9	478943461995748	17510094085091	732302877708997	0.000115372	2.90892
EIF2AK2	120246055081227	719791969540853	710372772492511	0.00350539	8.47004
APOL6	383908892425165	162724456536999	708854471207307	0.0037858	8.7817
ZC3HAV1	18192183439426	536662578589489	693098826185401	8.41469e-05	18.7683
DHX58	3454625189626	221375997041553	633677645235889	0.171502	368.354
NLRC5	297323625858221	137366898890618	60505613878652	0.733689	1519.55
PARP12	215843047426796	332990036647649	595627774813636	1.18455	2368.72
OASL	735271169102255	137535210449335	561175950913793	6.82635	13195.6
IFNL1	600938298294064	0.348524798198146	489530002604423	262.17	490435
KCNV1	365427519418372	159375406775365	476121505055427	519.455	941367
DTX3L	207798325878636	387584428263966	473033749197195	608.074	106857
SLC7A11	157360962545216	435331795685249	472331466867725	630.256	1.07498e+06
USP18	237101151862491	175136101691705	468569866415513	763.604	1.2652e+06
IFITM1	229102030771978	453401131764411	467484638577618	80.7082	1.3001e+06
IFIT5	12044224421056	53962165803784	462235393619978	105.502	165356
TRIM25	117528577495384	550177641255057	447859059991919	2197.99	3.35431e+06
AFP	-494240270639468	317457499633836	439528205038842	3363.87	5.00191e+06
PARP14	171383185755189	52149496818535	435453823675873	4142.41	6.00556e+06
ATF3	120129531738628	519896907369782	429492896617358	5617.73	7.9458e+06
CH25H	452357360948935	0.667102853815923	425610749875862	6850.93	9.45933e+06
KLF4	272842862353231	264823513857817	413525405756478	12710.6	1.71419e+07
EPSTI1	282653781627728	143111486020878	408964985164013	16050.8	2.11547e+07
DDIT3	118442507821553	386742604024479	364791845017277	154305	1.98852e+08
APOB	-481126084622139	192169018162832	355917383288825	243317	3.06744e+08
CHAC1	147470066368679	351734140274122	343539994714103	459455	5.66899e+08
DDX60L	154548104064295	288804173865546	342150573314137	493457	5.96168e+08
SP110	251249950891443	0.7621088730516	331196341278159	866592	1.01236e+07
EEF2	-0.352817285669802	117000657171082	331056205078351	872860	1.01236e+07
CD274	373097793935919	0.445189780484679	321603724421312	1.41957e+06	1.61416e+09
APOA4	-534316996960101	0.726969622080942	314859549042304	2.00888e+06	2.24033e+08
APOA1	-40139204350389	0.859115405492149	313847707638282	2.11634e+06	2.31564e+08
HELZ2	0.783950404528642	733821678802968	296178087574761	5.26193e+06	5.65082e+09
IRF1	161486841727296	225038470036419	290000706864681	7.23757e+06	7.63116e+09
RYR2	194565080955939	125412139241813	287902079015013	8.06579e+06	8.35256e+09
SP100	36269890581789	0.0844426568365782	27976728548266	1.22783e+07	0.00012491790267256
PCK2	124441123289442	361638639955572	270051605208068	2.02913e+07	0.000202881517983217
GSC	199948638151778	0.997921056499944	264684031679241	2.67884e+07	0.000263302879319304
B2M	177787449550979	225102745368565	260210405203264	3.37717e+06	0.00032640879809574
KIAA1683	106282979497133	449720818445536	25305859462504	4.8922e+07	0.000465088144336952
CASC5	0.702795455823301	523970641342457	251086140588059	541902	0.000506862344782802
EEF1A1P5	-0.669516782629605	673405775082221	238224955155723	1.05641e+08	0.000972413402950101
RPL5	-0.544906782172144	944666759993085	234144577402988	1.30593e+08	0.00118331853591353
TRIB3	0.805472288801245	417353970142439	2331515757196	1.37512e+08	0.00122684009084978
CMPK2	115871877236274	315788266017957	231727433295271	1.48081e+08	0.0013011195046272
IFITM3	104928231986683	626893776827767	22858733533119	1.74355e+08	0.00150910991125226
RP11-288L9.4	359015802601212	0.061164471833735	228123589909176	1.78613e+08	0.00152323081451633
MKI67	0.633681619733993	847530304304687	224632686632148	2.14201e+08	0.0018002481126138
KIF15	0.670929165067286	509399511420464	21642897361895	3.28424e+08	0.00272080412760424
IFI16	124785340430465	345629561298821	215548139577337	3.43858e+08	0.00280854886190044
TXNIP	-0.687723378920757	943483882160864	214132808590757	3.70198e+07	0.00298168787684303
SLC3A2	0.637122302984677	695456868168546	212397140813341	4.05279e+08	0.00321952842273688
EEF1A1	-0.589783917779272	895153143813829	211933167085732	4.1521e+08	0.00325384253968648
FGB	-383125396067617	0.471105544215791	210615486131362	4.44764e+08	0.00343897528249003
ANGPTL1	180308739573958	0.998174610585398	210245432828041	4.53437e+08	0.00345990678857146
RPL5P5	-0.684026853581158	478548436869365	204191458075707	6.22044e+08	0.00468479574507211
SESN2	0.615474186852596	59232991178085	201500667480107	7.15977e+08	0.00532310905309029
RPL3	-0.479689958403986	994577364168447	200486155657274	7.54982e+07	0.00554204341030498
NPTX1	118243500002511	442418449002921	200068174389514	7.71666e+08	0.00559370708365471
RPL4	-0.529759394505794	916015138563069	198980976443063	8.16816e+08	0.00584789574527395
TARS	0.557548866062946	639597130068076	195665676774749	9.71545e+08	0.00687083891842156
TTR	-345241536469148	137983406687704	194313963220192	1.04279e+07	0.00728580961046004
CKAP2L	0.721278657806105	452445107929161	192115654407904	1.17002e+09	0.00807748240350375
HERPUD1	0.616123927577703	552633405736293	189403470878175	1.3487e+09	0.00920146168602439
C19orf66	135413225681536	324128632846948	185850154088101	1.62493e+09	0.0109571167937822
SLC7A5	0.742296463160446	745267466786678	185389832361515	1.66465e+09	0.011095915791672
GRB7	-214392071486455	0.290277427687381	184288885070897	1.76364e+09	0.0116221791369185
HSPA6	-197281486051824	256799472591561	178883300047112	2.34253e+09	0.0152635671377363
SHMT2	0.587094001458039	703069245215421	177545238831618	2.51319e+09	0.0161936107499048
CTSW	246031734889187	-0.0661647519588119	174373263998316	2.96937e+09	0.0189227428074686
LGALS3BP	0.589648091977727	740252175657958	173602232730379	3.0923e+09	0.0194919325082279
EIF3L	-0.546402170305255	77459730253641	16739325111934	4.28829e+09	0.0267399963386671
RPS3	-0.504162452078599	941504734489869	166151527122834	4.57838e+09	0.0282451789329394
CENPF	0.639562725977395	771597781038669	16454963304531	4.98196e+09	0.0304114440456338
COL3A1	-157602593999363	452157124123252	163888068744567	5.1589e+09	0.0311635047714717
SAMD9L	407036350693405	-0.65084461985518	162712768907624	5.48897e+09	0.0328155685342823
AHSG	-28481820908165	12340958768633	16171720080574	5.78514e+09	0.0342332532681294
HPN	-170528568386488	0.502498276955067	160611910687953	6.13281e+09	0.035905824742132
FGA	-458342131568202	0.664395799269937	160431196837203	6.19162e+09	0.035905824742132
SAMHD1	0.770280409592735	491163632108147	159396802674715	6.53933e+09	0.0375467729564078
KIF11	0.527225028186351	593189409251518	1566419386117	7.56427e+09	0.0430058591053003
RPS14	-0.497265472067275	862783001336303	155515936429711	8.02839e+09	0.0452014194995027
PITX1	-156182843028046	0.923347665356765	155218980073832	8.1555e+09	0.0454755403192807
PPP1R15A	0.645327466904855	623338600103455	154752329791706	8.35934e+09	0.0461682565557786
TNFRSF8	39085074405736	-0.148751181560836	152662847125948	9.33683e+08	0.0510803663560491
RPL4P4	-0.537713374483246	802320006355625	150837011990804	0.000102847471625404	0.0553719526822627
BST2	129259121106905	534922550871782	150721103954885	0.000103480944689397	0.0553719526822627
ASNS	0.611497717670142	627602066857082	150612650229544	0.000104077233404608	0.0553719526822627
CXCL11	323028075601967	-0.464189058089193	150177517200599	0.000106504611149578	0.0561482627743197
RPS2P5	-0.556771105068112	620791732598129	149361439539805	0.00011121179921964	0.0575486679719578
DOK3	125082519671987	196650367776307	149294515187912	0.000111606991136368	0.0575486679719578
RPS11	-0.412653992251296	967444748826485	149204951605835	0.000112138081440762	0.0575486679719578
RP11-390K5.1	-0.663701553030199	436719616220035	147257444122162	0.000124336875127705	0.0632492958379891
RPS14P3	-0.566183804535035	628915376054045	146948043910988	0.00012639432737466	0.0637368125111643
RPL6	-0.558099017150907	73752195045827	146275219528118	0.000130987576495875	0.0654836254187266
RPL37A	-0.475994115066128	873769739944827	145455140695081	0.000136814009210164	0.0678118051974923
RPS4X	-0.444866966020569	94640514878167	144893450299063	0.000140954567187068	0.0692720025910617
RPL13A	-0.513291452719276	863587124329804	144418814790975	0.000144551609990031	0.0704427934027892
RPS21	-0.50281923778032	65015514588802	143158372773059	0.000154559072839489	0.074390406775537
INHBE	141346100488309	127564898986625	143078304396864	0.000155217865183218	0.074390406775537
RP11-641D5.1	-0.593078474587917	512089841861177	142236098282147	0.000162321111888423	0.0771570786846027
RPL34	-0.532834018949598	698040958726639	141146855684348	0.00017199572352598	0.0810910894552449
TDRD7	0.796488774190866	36980239697465	14066740605471	0.000176436297709726	0.0825138495200379
APOA2	-361993113014855	0.041483306115765	139798811786739	0.000184777295248839	0.0857233610302035
RPL18	-0.446444383422595	908878723189872	139455097687413	0.000188186618451382	0.0866121443699531
RPS16	-0.485712040540514	860249006454243	139243235193239	0.000190319592690094	0.0869041220448128
ZNF189	0.516154551629697	517621087327767	139072598709803	0.000192055209122492	0.0870115127517376
TRIM14	124191047249842	315422720681468	137776960389591	0.000205764630767829	0.0921023188061371
POLQ	0.693785246411564	456231026702679	137712829111268	0.000206468269986684	0.0921023188061371
RP11-204H9.2	-20732440070361	0.0144576631990427	136612553308476	0.000218925091943287	0.0969136260067414
PMAIP1	0.884530328117275	407258032637455	135634746963801	0.000230629755255387	0.101321591947084
ASPM	0.558221005197241	667795283132552	135230001649441	0.000235657377445573	0.102751932146212
RP1-181J22.1	-0.793922226715699	334489457592839	135086513385993	0.000237466141700094	0.10276790315918
BUB1	0.515704561728339	536935022585293	134754276154659	0.000241708098408447	0.103828846924476
YARS	0.468218322728867	657627277530185	133369331258327	0.00026022959655424	0.110963048042477
RPS6	-0.52963309271509	931543132849145	132644565484308	0.000270485859109585	0.114494492376817
RPLP0	-0.503665257022366	835773086832455	132380385461812	0.000274324818329416	0.115278047389429
TOP2A	0.475402333136451	85208043517396	131694362529294	0.00028455233027685	0.117981670178349
RP11-408P14.1	-0.569427176134899	463815434335595	131676247829825	0.000284827539186578	0.117981670178349
GARS	0.470510854959656	679795878754586	131304408614136	0.000290536400171668	0.119492882144363
RP11-36C20.1	-0.547557920406112	762094700225273	130312790141264	0.000306331266176229	0.125101806033984
ANGPT2	175674960089782	188424089509634	130117279452285	0.000309546173648629	0.125530714378025
ULBP1	130908204840386	0.864893015272901	129753229276622	0.000315623417131303	0.127106372103204
NUSAP1	0.526823157640481	648680092306762	129167615918977	0.000325652780370997	0.130240899217203
RGAG1	10295806448541	309745375285583	128447469452238	0.000338427975136607	0.133999721194319
RPL8	-0.372972505892767	100691810936798	128378775250109	0.000339672690858321	0.133999721194319
RPLP0P6	-0.541343942646493	782264494854226	127892485237574	0.000348617131101964	0.136518345275256
C1S	-0.732050898716263	400976042484862	127777565369383	0.000350765350589112	0.136518345275256
RPS19	-0.461901419118504	944461346252672	127487598211723	0.000356245296487065	0.137726806590543
CTD-2278I10.4	-22278362475544	0.0891918922975083	12653199981539	0.000374923396819735	0.143796323358052
RPS8	-0.460564362098868	909183854901842	126433497737055	0.000376904022183164	0.143796323358052
RP4-765C7.2	-0.46493420404577	590418354606491	126245988104951	0.000380703578321916	0.144180531219715
DLGAP5	0.549476482866491	539067633909854	12613925442036	0.000382883582070255	0.144180531219715
TSEN15P1	147055310878877	0.552667685963475	125345819380213	0.000399488983788988	0.149267788155892
ALB	-283436559728499	103488732007865	125250079669726	0.000401541186603424	0.149267788155892
AC002116.7	-300184386785797	-0.570892685162212	124569519789082	0.000416438948401784	0.153819815648203
RPS20	-0.479649309582948	812329425231541	124165343653952	0.000425549226938	0.155321019382419
RSAD2	103095453524425	180730163919327	123921064606189	0.000431152593447778	0.155321019382419
CARD11	-25025210107858	-0.264498080305086	123806933797258	0.000433796027865455	0.155321019382419
IFNB1	382324504675674	-0.733494893915834	123780814131365	0.000434403292968762	0.155321019382419
ZNFX1	0.449536130752425	536564236434735	123730558028474	0.000435574128381423	0.155321019382419
EDA2R	-0.659055713410355	548054148326621	123687775085167	0.000436573367580044	0.155321019382419
RPL9	-0.441937524884809	602872267298613	123067412651762	0.000451325254463068	0.159590261168096
RPL18AP3	-0.501695637751992	816555395996798	122887073992	0.000455707244217451	0.160163144238874
RPS13P2	-0.47127836609362	631776321643507	122524347488	0.000464651482393242	0.162322916358232
PML	0.449400285697207	597558819458544	121657335539703	0.000486755179862465	0.168284881812413
RPL22	-0.51115444099825	734190621193195	121523181257737	0.000490268900788425	0.168284881812413
DCN	-188595989024944	100122782554109	121517303679912	0.000490423428226756	0.168284881812413
RPL6P27	-0.531306809716673	529985793504041	120886882540249	0.000507286515013783	0.172419568406914
RP11-169K16.8	-0.526513891859414	582287531490376	120845293364846	0.000508419344339335	0.172419568406914
RTKN2	0.512139766236853	49787222695875	119030771882411	0.000560412875364362	0.188947110786365
KIF24	0.594814628898861	48696898508942	118144815831869	0.00058771794440808	0.196678711095101
DONSON	-0.467460943267091	573642551268921	11806863324111	0.000590127704825706	0.196678711095101
AL162151.3	-0.476222687722733	59137940152282	117638763499283	0.000603913275517451	0.198633225023834
RPL18A	-0.521320123388668	615087256552659	117610881058344	0.000604818592872687	0.198633225023834
PBK	0.640398953355528	478809777390351	117566332662154	0.000606267883451201	0.198633225023834
RIPK1	0.571913241858197	484256282017691	117401908655893	0.000611647507153982	0.19872418104428
AC011899.10	382615194730508	-0.733080972752532	117348686969578	0.000613399120672625	0.19872418104428
BIRC5	0.55394615302016	633072306948899	117130166134229	0.00062064426181447	0.199954341038238
AC022431.1	-0.543410940683637	562295882702157	116830088257637	0.000630734505896552	0.202082457079817
RPS3P6	-0.522951864495201	530465229742135	116408127201888	0.000645204069870594	0.205582578109152
FOXM1	0.61275315185154	620225846529071	116164831551414	0.000653698889886706	0.207151105592459
RPS11P5	-0.42875799918783	849733905768774	115834811630013	0.000665402593827043	0.209713922927305
DENND1C	-118402744051664	214908320488681	115696799872467	0.000670359543404172	0.210134163684061
MVP	-0.656423961427339	576412880698505	114188087577295	0.000727042964376212	0.225743899815398
MYH16	149971022562899	0.500595362525364	114165116844817	0.000727942426677922	0.225743899815398
PLK4	0.552436384251065	494743848947132	11396773963541	0.00073571758503762	0.226222309305662
FGR	212983298354237	-0.0663924882787607	113928152149305	0.000737287104184616	0.226222309305662
PLCG2	140253637186541	253221623546182	113652811310163	0.00074829749985291	0.22839221217879
RPL13AP5	-0.511171726231314	795831354190769	113514891638076	0.000753874967013684	0.228889859749165
RPS19P1	-0.472728469944571	599602293206072	113312165368496	0.000762149555677686	0.230196952517212
MLNR	383035700084507	-0.732685907514411	112974718923168	0.000776127000393793	0.233204046009515
RPL37AP1	-0.497466112180948	521852196548619	112447781777929	0.000798473352066229	0.238681794637488
SMC4	0.453389962191408	721711731350761	111855677106236	0.000824360295283305	0.243852529733307
NEK2	0.546473455722174	463859105673132	111815087288182	0.000826165652633283	0.243852529733307
RP11-392P7.1	-0.753039168697674	32513405435329	111765283888136	0.000828386272998594	0.243852529733307
SLC7A1	0.425318544034421	680826876058766	111638516683511	0.00083406579292797	0.244284390897404
EIF3LP1	-0.501054722015788	536201270767843	111515318369858	0.000839623126892071	0.244676305284412
RP1-278E11.3	-0.441054922991792	664171756352019	111185768089028	0.000854673427422758	0.247816833648366
IMPG2	160324299506567	0.4829241316733	110600220578998	0.00088209094052611	0.254494207622137
SGOL2	0.554187403016252	475976368995235	109810605075865	0.000920477408847068	0.264254482259655
CTD-2521M24.9	100504418970435	179226309417784	109500980043202	0.000935986641020848	0.267188814026545
RP11-90J7.2	229100901331503	-0.328438667365581	109423409391487	0.000939913401414273	0.267188814026545
RPL13	-0.417288588655879	884092419345377	108916739474188	0.000965974899093265	0.27325780669911
POLHP1	257562675460238	-0.429352296157295	108726489235529	0.000975948416327009	0.274373292484994
COL18A1-AS2	352778742378568	-0.820320139438262	108489676194464	0.000988508517139801	0.274373292484994
RP11-395B20.2	352768495175178	-0.820629414522708	108483831032798	0.000988820591662999	0.274373292484994
AC017104.2	352767746185451	-0.820652291107	108483403737466	0.000988843408966283	0.274373292484994
RPS20P22	0.927380131375265	176961585128503	108241129429842	0.00100186682393486	0.276421180682858
PABPC1	-0.486292751075247	922401807466741	108008866119384	0.00101451494697876	0.276421180682858
RPL7AP6	-0.443543206365248	587659502951601	108001814415645	0.00101490146998372	0.276421180682858
PROB1	-0.531116019234703	510853941345447	107994719684672	0.00101529050172352	0.276421180682858
ALDH1L2	0.774369983176342	34093976085558	107723135588322	0.00103029645320831	0.279195895411231
RPL23	-0.432037535487087	850968468366445	107247507377345	0.00105711908548776	0.285132059937306
RPS15A	-0.436462898308964	649599689892438	107082163651754	0.0010666080385431	0.286337336745973
RHBDL1	-0.658906381988873	411840191514618	106998143669119	0.00107146284895719	0.286337336745973
INHBB	-102418990490043	152173695262373	106672809339419	0.00109047298074829	0.290080819387955
SNORA51	283744773465282	-0.611248626686624	106472945262539	0.00110232038014619	0.290091017232539
MARS	0.446501190000253	755584392034042	106433964322948	0.00110464619517435	0.290091017232539
ADRA2C	-0.781483554878179	339075251445943	106419368253375	0.00110551835299255	0.290091017232539
SNX15	-115344285379651	14873062333463	106116026745424	0.00112380241127918	0.293560475822032
MIR4426	-0.509825187360456	510873969238714	105842642089149	0.00114054280665366	0.296597389689025
RPL10AP6	-0.467021008852234	585743301279126	105709239771379	0.00114880291222588	0.297411739655764
RPL37AP8	-0.482679783165171	475306975141127	105395780317728	0.00116845093845651	0.30115394832014
GLTSCR2	-0.452112777061129	783285693478409	105230835495255	0.00117892606310721	0.302509297901108
RPL35A	-0.426625351559853	860651429118249	104944864331644	0.00119731289446039	0.305873885738557
RP11-778D9.4	-0.514941875252465	659606140005919	104311196407674	0.00123909603576832	0.315159728992283
RPS7P1	-0.472812474052932	673391041818225	104129848276814	0.00125132327623836	0.31687986075257
RP11-730A19.5	-245391599390593	-0.497911458437811	103868224979087	0.00126917849660348	0.320004044332749
DDB2	-0.524417998234128	679233092782996	103678726338169	0.00128227220228174	0.321905832391862
RPL15P3	-0.433866358136692	624650777569645	102794348496746	0.00134521144443791	0.336250676182754
NCAPG	0.540387451660995	492086921622224	102578310464561	0.00136105604273599	0.33875107714293
SH2B3	0.633354379272362	439908969048662	10235064431368	0.00137795799534496	0.339737860850467
AC144530.1	-0.595861378450272	40433433630023	102244513232827	0.00138590963884235	0.339737860850467
SNX31	-187674007606346	0.039524492966198	1022380429615	0.00138639590974277	0.339737860850467
TNFSF4	-14656781746463	0.447690804520472	102210675137614	0.00138845463988482	0.339737860850467
RP11-477N3.1	-184895992251465	-0.0917193051019185	101815331280569	0.00141854183733872	0.343130890722218
SERPINA1	-386358381957179	-0.731550336532644	101682353396547	0.00142880964411987	0.343130890722218
RP11-12M9.3	-0.453678581382184	56148152905604	101635986271286	0.00143240752061864	0.343130890722218
RP11-1E4.1	368329497823964	-0.776334073888812	101613581952217	0.00143414927886927	0.343130890722218
CTB-133G6.2	-245351831652223	-0.497489849872384	101531004511127	0.0014405875596483	0.343130890722218
RP11-76E17.4	28382305263366	-0.611293253108444	101527990525645	0.00144082310258082	0.343130890722218
CDKN2A	347064791903755	-0.361432370178507	101490705045203	0.00144374018961944	0.343130890722218
RP11-100G15.7	-159731732423605	0.203943487375372	100916424914316	0.00148943288368081	0.352545723908302
RPS5	-0.463924939539421	834061885793403	10039111848023	0.00153251075269495	0.360907202841676
RP11-425L10.1	-0.485701372631956	69367839122354	10021570537947	0.0015471748398609	0.360907202841676
RPS4XP22	-0.883712314232199	227894873180634	100205529873753	0.00154802983430305	0.360907202841676
RP4-794I6.4	-114268351916166	119190703715083	100180959626332	0.0015500963168542	0.360907202841676
AC010240.2	-135535805564618	0.642231042534381	100112416487203	0.00155587592402992	0.360907202841676
EEF1A1P9	-0.828262752846432	270911641284525	997014919069196	0.00159098600077261	0.367581152074919
ADM2	0.820715913310556	289462291113928	989712800828929	0.00165536915446361	0.380938542208329
AC005009.2	-33859847862396	-0.865145642990166	984801465950823	0.00170015144522182	0.382153402285061
EEF1A1P29	-338588675376315	-0.865411466212934	984751588589271	0.00170061247569924	0.382153402285061
RPL3P7	-0.44814415990271	659244841977929	984730422605017	0.00170080815712283	0.382153402285061
AP001439.2	-338583645857517	-0.865547124016205	98472600122931	0.00170084903601835	0.382153402285061
ALPPL2	-33858268363352	-0.865573367910452	984721105725776	0.00170089429973839	0.382153402285061
RPLP1	-0.437328435934919	858798576870462	984622325735567	0.00170180787820663	0.382153402285061
RPS7	-0.436797274781601	619979202675824	98408593360937	0.00170677745153266	0.382153402285061
RPL13P2	-0.566634830017799	428969619668774	983053488653197	0.00171638429035239	0.382826313007021
RPL15	-0.36888532371541	888579929971147	980266724010863	0.00174258941854092	0.385440123138877
CRYBA4	-184659930779313	242644641921071	980252859913008	0.00174272079694863	0.385440123138877
EIF3FP3	-0.424237214355723	593267414334851	979692123983599	0.00174804284088091	0.385440123138877
SNORD101	-372250671095746	-0.774675073963243	976581731640903	0.00177786461453462	0.390530859323777
SCTR	-309926793463949	-0.533795524905359	974656325950542	0.00179658283060501	0.393153339357039
MT-CO1	-0.306282398716917	122573872491101	969818431715908	0.00184450171925599	0.40097119927175
TROAP	0.470004243154076	535390465790238	969655625021336	0.00184613664543735	0.40097119927175
RNY1P13	352823608579285	-0.820561818572004	968582875091116	0.00185694612742806	0.401814040580898
RPS15AP36	209413686542329	-0.234945456409518	96579056282241	0.00188538445044808	0.405830510790657
RP11-755F10.3	0.93904406999061	16380436684358	965389595479935	0.00188950419743542	0.405830510790657
PABPC3	-0.509728509919368	532856147744957	962034365939551	0.00192433720795595	0.411786859876654
RPL30	-0.407359613570189	782629110148669	960176290539908	0.00194390654627425	0.414445163694816
RP11-51O6.1	-0.428109296801278	588325728954885	95612042195658	0.00198732697223757	0.422150470501938
CTD-2587H24.5	148710035409624	0.266328638101346	954333227454485	0.00200677079846234	0.423936731249738
ENTPD3	-289123187847953	-0.60991737154995	952600271013744	0.0020258087354589	0.423936731249738
RPL3P4	-0.425843531872024	759936983861884	950695170904935	0.00204694922468729	0.423936731249738
RP11-736N17.4	335285890006428	-0.866205176137779	949396788945066	0.00206148514526932	0.423936731249738
RP11-45A12.2	335274689782186	-0.866513973908777	949341248601641	0.00206210927154986	0.423936731249738
RP11-504P24.2	335273449411979	-0.86654817484058	949335098013504	0.00206217839964491	0.423936731249738
RP11-358B23.7	137509392549673	0.501272078423503	947866223671213	0.00207875494594271	0.423936731249738
GNB2L1	-0.327898054972915	100787055618773	947482084747173	0.00208311227809999	0.423936731249738
BRCA1	0.479532594091675	483009347119946	947156634857867	0.0020868111406602	0.423936731249738
RPL13P12	-0.436409265244674	836568357432465	946603856715886	0.00209310894614361	0.423936731249738
RPL24P4	-0.429474074100799	707693229739493	946048480697737	0.00209945576014739	0.423936731249738
RP11-383J24.2	-356721538666393	-0.818999566663872	945909306666706	0.00210104929105775	0.423936731249738
SNORA47	271962189100603	-0.650551100742729	945678550349712	0.00210369413476279	0.423936731249738
RP3-467L1.4	27195865655876	-0.65070389210101	945653003691694	0.0021039871486344	0.423936731249738
RPSAP53	-0.485303908273942	450329325039058	945530583982347	0.00210539184700944	0.423936731249738
CTD-3065B20.2	164083589987836	-0.0399409472063965	941020299567752	0.00215781336572743	0.432988771252248
ZNF75A	0.516591003437038	428021356736978	939546306853138	0.00217523055277578	0.434978603400069
AC003003.5	-282912368297161	129440253209315	934402728338358	0.00223713362000493	0.445819985421671
RP11-227G15.10	-201369493696598	-0.295836241249049	931296500580028	0.00227537960015085	0.45188883011078
ABI3BP	-102391253831865	132042952551242	929787082732215	0.00229420339005331	0.45407218017946
RP11-521I2.3	171884232442817	-0.12060878609859	925998179254259	0.00234215350118641	0.461871640461286
KCNJ1	-235249910666487	-0.534131305697776	925421574100554	0.00234953930672138	0.461871640461286
RARRES3	283720240256849	-0.61129848538106	923185705157451	0.00237840301035168	0.465966111396298
RP11-278C7.1	-0.487100745850551	478245454273463	920894134354918	0.00240835924421484	0.467305527984261
RPL30P4	-0.481464579225185	513425383737082	920814974871116	0.0024094008592597	0.467305527984261
APOL1	283532515273808	-0.612045451714324	920804769674939	0.00240953517694781	0.467305527984261
TPCN1	-0.44522598732014	558413750977475	920202716166428	0.00241747268361088	0.467305527984261
IGF2	-0.985936850423135	667655762868264	919120933298517	0.00243180170299908	0.468513662985447
RP11-486O13.3	-139141724782108	0.409631784344319	91290577699953	0.00251581255814308	0.480010297439449
CCNO	-145475403567345	0.37178864497845	912304332953673	0.0025240970784798	0.480010297439449
RPL32	-0.411897465159737	819342421987293	912045718515022	0.00252766784029751	0.480010297439449
RPS13	-0.423327042785331	678229280550718	911782638209507	0.00253130552438597	0.480010297439449
SPRY2	0.536823975120224	651145169649507	911670251118675	0.00253286115115227	0.480010297439449
RP11-510M2.2	-243129378523393	-0.294798301282976	908732824871396	0.00257386603916269	0.486192395690826
RPL37	-0.389306098345891	880430361027038	905649245632162	0.00261763647865614	0.492855055304378
GRAP2	-14223954488296	0.203541581625673	904601078101187	0.00263268634898752	0.494084511534419
FAM229A	-0.508584705831161	492440658944839	903242960569112	0.00265231729654395	0.496163007560904
RP11-367G18.2	-0.454342222167009	455135062766726	901994435902754	0.00267049522197788	0.497957197484627
CDCA2	0.604861571240939	391097935786859	899603648920361	0.0027056577408912	0.502896788628275
AC005104.3	-0.985749296964252	126841882218524	89866466504965	0.00271959609321177	0.503872514509405
UCN	-0.959490852331151	168280432052661	896833303238858	0.00274699110680703	0.507327265206518
AC016739.2	-0.445686346905611	745104462921879	893683801604463	0.00279476097868834	0.513345409829199
SLC7A3	0.564943537445001	407207159822701	893519145684092	0.00279728146619349	0.513345409829199
UQCRHL	-0.430452282424865	495139955356181	892916002397055	0.00280653387524071	0.513418630785754
ESPL1	0.502033412451802	567113883016455	88880742208877	0.00287039325702413	0.523449608075743
AQP1	-0.782178994657828	258132706932975	885123039201855	0.00292891385535491	0.532447157949487
HSP90AB1	-0.329419237772187	990692060469283	881603779236997	0.00298594335063717	0.540742278210287
RP11-475C16.1	-0.428121314258952	762872037880534	880776276126336	0.00299951602636981	0.540742278210287
DDIAS	0.819923590709757	306750338211209	880593772717433	0.00300251786628464	0.540742278210287
RPS28P7	-0.474179919452681	578342902267236	879943337162097	0.00301324115767381	0.54099339930236
RP11-231C14.4	335062402300453	-0.866677816610754	879070072247973	0.00302769929660393	0.541911450337527
EPS8L2	-0.677284084924549	472595215177098	874062789393045	0.00311197343617251	0.554651618809538
RP11-654E17.2	-26464047133626	-0.690499279251498	873709512799311	0.00311800844496403	0.554651618809538
RP5-1120P11.1	-0.9228639434116	175181119479858	871401544765198	0.00315772907407912	0.559514295661023
ALKBH7	-0.394699645824501	590520204537513	871002949446214	0.00316464087490844	0.559514295661023
LPP-AS2	142746839981481	0.463602940159546	870015953497508	0.00318182201558435	0.559620501852311
RP11-108L7.4	229127339961511	-0.535389126178982	869860206078614	0.00318454183599632	0.559620501852311
TNNI2	-338738817836754	-0.8652410419875	86785114419191	0.00321983866996465	0.564113789455952
RPSA	-0.430002172473093	735945817281533	866292492885797	0.00324749600708741	0.567245605262067
BRCA2	0.655967955611827	405170221126707	860900802472625	0.00334504436691735	0.582529933579292
HMSD	152839500663768	0.201079333912034	859391654079827	0.00337287822288397	0.584248458922061
MIR616	272041577509517	-0.650887793419087	858780015753058	0.00338422586174397	0.584248458922061
WARS	0.638658914434193	60976783314168	85873099354761	0.00338513704191706	0.584248458922061
ANKRD65	-0.70514146028992	337067241539105	852585835611001	0.0035013557489478	0.601280988416806
AL022393.7	-18844867488296	-0.204322729332288	852419328713823	0.00350456060569537	0.601280988416806
PDIA3P2	335559560447342	-0.86606720630702	850750860737625	0.00353683974790634	0.605029126315151
PITRM1-AS1	-0.845554870242353	201692558708747	844339635647215	0.00366371364526549	0.615049921786474
MIR4449	-318644027150339	-0.912473970270302	844302716376456	0.00366445750183235	0.615049921786474
CTD-2014D20.1	-318642971103728	-0.912500311033135	844298138929566	0.00366454973981403	0.615049921786474
RP4-753P9.3	-318642092205979	-0.912521860821067	844294329311938	0.00366462650742925	0.615049921786474
RP11-476I15.5	-318633851363764	-0.912725143674601	844258610200074	0.00366534636291	0.615049921786474
LINC01088	-318627485262077	-0.912883777764881	844231018376904	0.00366590252571702	0.615049921786474
NRBF2P5	135288496088398	0.200492598560714	844044700593346	0.00366966034277939	0.615049921786474
MTHFD2P7	107943498731502	129504304916121	843285243342246	0.00368501830214052	0.615844081727466
RP11-300E4.2	165408365723886	-0.148606714211002	842666869341787	0.00369757150770613	0.616166291101684
RP11-15A1.8	117597573265358	0.639078050146818	840721052577866	0.00373735673832156	0.621011617799444
SRPK3	0.874177860461885	15006792837582	839718957236521	0.00375801570634151	0.622660253789859
OVCH1	2951339517653	-0.572284869720454	838060335590172	0.00379246504191834	0.626577892438423
EEF1GP1	-0.461821292378149	456566576739837	837396230552539	0.00380634830820513	0.627085070287284
RP11-266K4.13	229133249181441	-0.535583518074061	836359844533734	0.00382811756388838	0.628884888519692
DUOXA1	-0.920062998373726	138025190609398	834482980001938	0.00386786395378755	0.633619487412694
MTHFD2	0.592412986080431	48307846581647	833895792427048	0.00388038485406738	0.633879994569637
C19orf73	-0.999158545289458	107765433255247	833191621896592	0.00389545463186508	0.634169541392598
KCND1	-0.599850669362617	407113169825676	832792216128729	0.00390402866439891	0.634169541392598
AGT	-164194398913537	0.134940316353427	831415071445634	0.00393373929848649	0.635591137930576
RPS27A	-0.4113683667103	57055467989431	831370693373891	0.00393470053141137	0.635591137930576
RP11-473M20.11	-165405147336705	-0.175398564699374	828883953522474	0.00398894720092116	0.642563992023942
C9orf152	259142905008685	-0.691574821708341	82825634861592	0.00400275787131962	0.643002580929906
LRCOL1	-277848643093757	-0.649337895148176	826925445613809	0.00403220607773342	0.645943819485742
RP1-179N16.6	-0.850375323095669	195075114484992	823070703063143	0.00411874810568095	0.657989866106181
C5orf56	112298594852909	0.987412934522278	822519570743983	0.00413127499746137	0.658177935103798
RP11-372E1.1	-0.405016817891175	675961235114178	820718651361526	0.00417247978988088	0.662803903703341
CATSPERG	-0.49186747859342	481589350776506	8188045123465	0.0042167337600853	0.662803903703341
RP11-435O5.6	249330821970244	-0.462662142609381	817543209598196	0.00424615531154035	0.662803903703341
LANCL2	0.490240111852548	525245110117719	815543100618645	0.0042932395506061	0.662803903703341
RP11-370B6.1	174719123421672	-0.235460305998379	8153095854369	0.00429877123054459	0.662803903703341
RP11-649A18.3	35365012104253	-0.820074405683397	8150676418723	0.00430451022148712	0.662803903703341
RPL24	-0.396944366547074	720750188487316	814494734821115	0.00431813090989341	0.662803903703341
RP11-188C12.3	315388509733379	-0.913274838870959	813967370902827	0.00433070760532506	0.662803903703341
RP11-40B20.1	315379861065811	-0.913491615369767	81393083066666	0.0043315804054055	0.662803903703341
RP5-1107A17.3	315379619626086	-0.913498254437873	813929810613221	0.00433160477297099	0.662803903703341
RP11-642A1.3	315374553359988	-0.913625544581659	813908406783577	0.00433211611093906	0.662803903703341
RP11-1102P22.3	315373038731872	-0.913662797719973	813902007960884	0.00433226899088725	0.662803903703341
FOXF2	315362159783277	-0.913937196884598	813856049529052	0.00433336718594243	0.662803903703341
RP11-467K18.2	315360643480803	-0.913974444035805	813849644112293	0.00433352026843035	0.662803903703341
RP11-375N15.2	104022253140955	106127658764853	813780168148448	0.00433518102207372	0.662803903703341
DDRGK1	-0.362887221063575	605095403097879	813445822966139	0.00434318227668551	0.662803903703341
MATK	-130977557419667	0.78211059023171	811568060566766	0.00438839938839209	0.667946637617443
LYPD2	-165313564010483	-0.0640258132487746	808584236046003	0.00446123900018197	0.675499667529618
AC005537.2	315376587013508	-0.913592886920121	808580970465578	0.00446131938859209	0.675499667529618
SLC34A2	-165013583198389	0.390898231933586	807628757587971	0.00448482293354544	0.677290017550088
RSAD1	-0.377245653372984	619397518409055	807060402497993	0.00449891173539367	0.677652962200557
LARP1BP1	126021174202552	0.30823735534576	805629306652638	0.00453458673459292	0.681257044885435
DUSP4	0.366773501411585	861233478248507	805019297342187	0.0045498807612368	0.681788463113393
ARRDC2	-0.989926616498588	136217225530928	80400766474083	0.0045753600905475	0.683839451059124
KIF4A	0.55288912899371	486354250176934	803333425041193	0.00459242237635155	0.684625105467874
CSAG1	335098218845626	-0.8665090081019	802559101846551	0.00461209733316573	0.685795221660549
TMEM135	0.419353796728245	499741775057121	800553235267463	0.00466346506415426	0.691659853031636
COL26A1	-0.37760933372873	612858373972385	798108004467482	0.00472687332185352	0.69829806240068
TNC	0.697729726123661	364179217684255	797900071012235	0.00473230567714761	0.69829806240068
TRIM22	0.811473617319801	347699205605111	795625395985737	0.00479214954635724	0.705333868890362
CEBPA-AS1	-0.911811938509133	178859868697566	792391179192953	0.00487856784971114	0.716235514361009
ARHGEF7-IT1	-235412319298416	-0.533871949676352	790901957932035	0.00491889209518944	0.720331998717502
RP11-133K1.11	27183458731584	-0.651017150693844	790341764068444	0.00493414844475031	0.720746101913136
ZMPSTE24	0.411500947374633	494856593275853	789477471756322	0.00495778126290865	0.72237862617421
RP11-211G3.2	105820318341927	0.777777086212799	788616021417627	0.00498145114759294	0.724008354636747
SNORA12	146541704285494	-0.0140436369677419	788144552545591	0.00499445431942328	0.724083501094188
RPL26	-0.399310238325522	666037476701798	787219640932035	0.00502006407153002	0.725981385466577
GTSE1	0.475486438096088	556572147959009	786058756359234	0.00505239713031791	0.728839706428523
C6orf201	-112000371060901	0.521324862644763	783145649485575	0.00513447095851855	0.738841452494911
GAS6	-0.541226244203298	703061522733375	781232308905691	0.00518911551124014	0.743874136855233
RP11-430C1.2	132069217610335	0.536253931415474	781024026296751	0.00519509967799089	0.743874136855233
EHF	-370887437209663	-0.775501960293606	780065120261092	0.00522274087214515	0.745029239014232
SRIP3	-153542046843369	-0.0113912386832476	779853492107583	0.00522886137984846	0.745029239014232
PHGDH	0.503077064247962	71689678927041	777364374161041	0.00530140040190143	0.752702623272805
Z99756.1	168166262547153	0.0859481381187801	777052292708935	0.00531056731057561	0.752702623272805
RP11-84A14.4	-224411582994612	-0.571090636625347	776255596882264	0.00533404236426999	0.752702623272805
JAG2	-0.414381594361274	580306797854468	776235553735686	0.00533463430817063	0.752702623272805
RPL39P3	-0.388419606524524	630517781910765	77491999923446	0.00537363403036194	0.754132349773281
SPDL1	0.402421493688654	486020827911392	77443626497413	0.00538804735647728	0.754132349773281
FAUP1	-0.36003984462588	624254168478246	774189901810402	0.00539540312541621	0.754132349773281
PLD5	0.951175363788517	128761898865742	774143677062486	0.00539678441751154	0.754132349773281
RP11-69L16.5	-0.461506357634226	500870047465073	772805455688405	0.00543692996537332	0.757915878898952
CTD-3065J16.6	-137303713419159	0.180258462522041	771614124076716	0.00547292508884417	0.759610773924732
SETD8	0.415052219477881	465719368739681	770968450846565	0.00549253502277197	0.759610773924732
RPL7A	-0.386259391999288	816553073496352	77092784154026	0.00549377077221898	0.759610773924732
RP11-34P1.1	-318240763701003	-0.913182433607688	770674598096044	0.0055014834206754	0.759610773924732
SLC2A13	0.445737495615777	452152168155843	770144238539773	0.00551767156409886	0.760036322265219
ATF5	0.466896959002611	3963532293719	769670557923862	0.0055321707591416	0.760227759462987
HJURP	0.425051501108295	524167887804718	768280773066089	0.00557493620923949	0.762895579327555
APOE	-0.665077347602584	560104250665454	768185011904959	0.00557789528780127	0.762895579327555
RPL19P21	-0.826030443694084	22741919528942	767234922661483	0.00560734054827952	0.765118319377124
CTA-989H11.1	31554271319014	-0.913353080006906	766687374989848	0.00562438215442581	0.765642125627482
RPL34P18	-0.46399070873757	446440761734626	766204392438202	0.00563945810857458	0.765896522656554
RP11-422P24.9	-0.386876735086043	515653458637572	763960588071183	0.00571003920402596	0.770358873518344
F12	-0.664787384694375	332138522254568	763957294875149	0.0057101434542212	0.770358873518344
RP5-1142J19.2	218254018100046	-0.572193091105395	763893363221711	0.00571216767451653	0.770358873518344
LAP3	0.520931218882479	454077707915052	762704529176048	0.00574994247735137	0.771435017832326
RP4-575N6.2	-0.409144765029182	506150912643521	762046440873084	0.00577096247688716	0.771435017832326
GCH1	0.910841840677074	273896569971911	762016388362933	0.00577192425344875	0.771435017832326
LMX1A	-131939962307545	148799032050883	761971601000695	0.00577335789586711	0.771435017832326
RP11-469H8.6	-318889238712445	-0.912515012766634	760559279301359	0.00581875309515918	0.774590037611619
SGCD	128376748853581	0.518880872442364	760406548994517	0.00582368395783253	0.774590037611619
ZNF544	0.449522964897463	434183013136674	755633700206963	0.00597994155775219	0.793553297198186
RPL5P17	-0.5196474837134	369156742074842	754475742347555	0.0060184924035737	0.795626272601189
SUCNR1	315466534365962	-0.913491615369767	753796542353415	0.00604122229235448	0.795626272601189
RP11-699A5.2	-250559866218353	-0.73182194793712	753193805956892	0.00606146662574707	0.795626272601189
AC118754.4	-250559707005788	-0.731713024347973	75319376692981	0.0060614679388031	0.795626272601189
SLC22A18	-250546259191477	-0.732306669813973	753113714420599	0.00606416189563425	0.795626272601189
LYPD3	-0.987156538366494	174270795957651	751262873872392	0.00612678890920892	0.802028477728972
C15orf56	-318891229654168	-0.912536562380574	749491845097108	0.00618733330678855	0.808129832869313
UQCC1	-0.350135868060981	63026828853046	747735188683454	0.00624798966134003	0.814218356069145
RP11-21L23.3	135266662346418	0.200869444510622	743952639263025	0.00638066792458836	0.828941713545543
SLC6A9	0.504741034680399	476206720875052	743702024851032	0.00638955951707778	0.828941713545543
CRIPAK	-0.386842601486211	536015421697063	741720749944822	0.00646030029448048	0.833784775364258
IL21R-AS1	194375401244357	-0.462797847486253	741514181145446	0.00646772164556265	0.833784775364258
RP11-104G3.2	194367432924109	-0.463345491134981	741450151857756	0.00647002377806757	0.833784775364258
AC006116.20	135230930855545	0.201857629277729	739854612938386	0.00652766133553103	0.83652976568487
CTC-523E23.5	-115438011991329	0.539833487385479	739572433474471	0.00653790926745621	0.83652976568487
DCDC2	-11857766800772	0.30986590594049	73931796882302	0.00654716476385436	0.83652976568487
RPS12	-0.434721829109677	750437740214645	738148925370853	0.00658985792960821	0.83652976568487
GNA14	178523317761141	-0.361476284850817	738010692978613	0.00659492489918974	0.83652976568487
RP11-357G3.2	178523066966023	-0.361918050243732	73800502486315	0.00659513275135708	0.83652976568487
AHNAK	-0.483112583082713	737545112649582	737774659812201	0.00660358599701344	0.83652976568487
RPL5P34	-0.524841129124474	36886748432711	737689173118251	0.0066067257450927	0.83652976568487
ETS1	0.899310932224589	102454442471003	735748930976276	0.00667839818891027	0.843762504080819
COL9A2	-0.39281499447011	567402024154723	733669803977641	0.00675608275984445	0.851721728969868
MCFD2P1	194364398265835	-0.463235390040107	731968927394446	0.00682032032990685	0.857954872563184
CPAMD8	-0.499414168060028	556841451058823	729935500278754	0.00689793683900007	0.865657958949016
AC004386.4	-0.723191694688008	32166944970943	729584881134498	0.00691141099469563	0.865657958949016
MYOM3	-250549823218823	-0.73192867962819	728864371047692	0.00693918436753526	0.8672634496934
RNA5SP515	-200546691644574	-0.462139380391116	72768819161828	0.00698476753963423	0.871083127722427
RPL7AP30	-0.447598874691727	461722910391418	725178898834976	0.00708304113652448	0.881443430360925
CITED4	-0.492126428066554	420731716853787	723142944633588	0.00716381438817709	0.886594136766265
MFNG	-0.453549638474272	494219828518935	722663108918321	0.00718298777243637	0.886594136766265
EEF1B2P3	-0.482488180690327	441987173288007	722521906116391	0.00718863996529553	0.886594136766265
CTD-2256P15.1	315519894013299	-0.913476959172796	722444872249947	0.00719172546199702	0.886594136766265
NUF2	0.418892033909914	4627116398495	722216683836513	0.00720087321165199	0.886594136766265
RPL4P3	-0.699886149867734	274493176044857	720669157807118	0.007263225886499	0.890531728608847
VIM-AS1	110716235793662	0.654591420538394	720660731796187	0.00726356689196573	0.890531728608847
RPL19	-0.392731151010589	829890168978193	72015480772944	0.00728407193900826	0.891161636740565
RHEBL1	102394445631468	0.89163116562367	716673368399233	0.00742678786327303	0.905017692637801
PRSS56	-117684868504173	0.370621236472587	716631069847861	0.00742853928533037	0.905017692637801
NCAPH	0.518219937391072	495198301474924	714995224529442	0.00749659828885056	0.910857201139833
HS3ST5	140432260013038	0.445569906284368	714420416883541	0.00752066408432623	0.910857201139833
RP11-310H4.2	-318693767383436	-0.912718941283086	713997693865304	0.00753841284920861	0.910857201139833
RPS27	-0.590646059660015	441808339313911	713850748669643	0.00754459262420949	0.910857201139833
CTC-756D1.2	186521979399991	-0.329565064293052	713213397341426	0.00757145641197168	0.910857201139833
ZNF594	0.448831711472324	449415789808101	71284774728772	0.00758691235462895	0.910857201139833
TSSC1-IT1	245075002598919	-0.733212801413967	712712193229768	0.00759265038466273	0.910857201139833
RP4-604A21.1	-0.386679209528123	67134348878837	712223176403677	0.00761338746010332	0.910857201139833
FRMD4B	0.336277533130427	612207079457102	712087941117353	0.00761913241363686	0.910857201139833
CTD-3116E22.7	-33777227828297	-0.865805774427742	710820464822638	0.00767319218921966	0.910857201139833
OIP5	0.632000746532269	308530053477642	710746200809933	0.00767637179638364	0.910857201139833
FBL	-0.379874318414444	701351027738371	710648190893725	0.00768057014440295	0.910857201139833
RP11-216L13.19	-0.468342025518344	439859534606073	710401450435565	0.00769114990397579	0.910857201139833
GEN1	0.394124304238666	48188079955412	709997788016733	0.0077084903149812	0.910857201139833
SC22CB-1E7.1	-0.43985530019951	607753451289713	709914479242583	0.00771207404182818	0.910857201139833
RPL10	-0.340600847186535	810299429572602	709240787336565	0.0077411171745152	0.912085485994901
AP000654.5	0.857641037692409	107277171359856	708711229390773	0.00776402511859081	0.912085485994901
UPK3A	-337911474086173	-0.865728793765992	708581262794039	0.00776965787935164	0.912085485994901
ESRP1	-118440154612736	128103431507347	707897685328473	0.00779935303086516	0.912269867647139
NUAK2	0.39947586364924	611182490824459	707651102144122	0.00781009326052614	0.912269867647139
TPT1	-0.325794910323045	855192360414326	707305281956495	0.00782518136135036	0.912269867647139
RP11-767N6.7	-0.879264693099314	101460752350197	707099963721439	0.00783415347361272	0.912269867647139
RP4-717I23.3	-0.339610018857506	543541288725633	705887312198492	0.00788735957110656	0.913257981693707
TBKBP1	-0.326221505798699	622447783044739	703900585045143	0.00797532885186742	0.913257981693707
CTB-1144G6.6	-295478556745894	-0.961421437008701	70379525283688	0.00798002071689148	0.913257981693707
AP001619.3	-295476792417883	-0.961460660569836	703788915347805	0.00798030310084091	0.913257981693707
RPL31P7	-295469197264717	-0.961632652677745	70376163765796	0.00798151864867785	0.913257981693707
AC010136.2	-295460415755348	-0.961830465204246	703730099594139	0.00798292428324238	0.913257981693707
FAM153C	-295458226985205	-0.961880216853056	703722239556515	0.00798327464030693	0.913257981693707
AC093142.2	-295457071755501	-0.961906311103791	703718090901236	0.00798345957078602	0.913257981693707
RPS11P6	-176223575804941	-0.393718610790092	703697592303875	0.00798437338067475	0.913257981693707
RP1-178F15.4	-224288997015544	-0.571606672896816	700157831045778	0.0081437882445095	0.929658315132579
PROX1-AS1	-135884480450438	103994180200856	698764985523954	0.00820740494959767	0.935079804385301
RP4-758J18.7	-123555972339343	0.521136590015961	696379032408815	0.00831756460019564	0.944000215415103
TMEM125	-19064428793998	-0.498028524530852	696364112776421	0.00831825817932296	0.944000215415103
LINC00354	14545234685785	-0.119979756761378	695676513619765	0.00835028735974708	0.945784207576353
CENPI	0.569264523638602	343676991485754	694382496375235	0.00841090683012544	0.950793173461607
SSTR5	-141331806378079	-0.0636649731351556	691315279144754	0.00855639874029759	0.957598031579325
AC016999.2	316199847511486	-0.913041331099661	691313541115133	0.00855648190887385	0.957598031579325
RPS24	-0.347929267542951	829217583567561	691173023952387	0.00856320870509933	0.957598031579325
RP11-114H7.1	-0.358160483873515	618207064547881	690995652109112	0.00857170752578602	0.957598031579325
RPS23	-0.301625862142612	884870804231707	690692143881279	0.00858627023455233	0.957598031579325
ASIC1	-0.385462526628326	618998200519657	689613271551534	0.00863824118647236	0.957598031579325
CLRN1-AS1	-212602750000033	-0.609929373614125	688107359742009	0.00871132214601519	0.957598031579325
RP11-573D15.1	-158316337346849	-0.204195592353861	687925707173387	0.00872018030095345	0.957598031579325
CDCA5	0.497691735890489	569234221172596	687660479245372	0.00873313050856697	0.957598031579325
PLAC9	-140563068706254	0.110973710226719	687239588263606	0.00875372165109688	0.957598031579325
RP11-106D4.2	-110185564772997	0.811830697955242	687099285959869	0.00876059666354694	0.957598031579325
RPL27	-0.35394074811296	815293030736629	686030835921119	0.00881313387869032	0.957598031579325
SERPINB8	0.799408406373386	199239312857122	685772848337736	0.0088258677659535	0.957598031579325
CTD-2521M24.5	131287054402559	0.534749234312398	685229348445271	0.00885275579137781	0.957598031579325
NDUFS2	-0.348178103552729	680430528316058	685202337741671	0.00885409425005551	0.957598031579325
SLFN12	125938955077412	0.732879275879661	684450840873072	0.00889141627824134	0.957598031579325
MNS1	0.794431257606235	134854280354355	683772064310287	0.00892526518231281	0.957598031579325
AC004453.8	-0.371103182276097	676428745880626	683570077916949	0.00893536319089582	0.957598031579325
DNA2	0.482045791114171	444230223017951	683276224394303	0.00895007485024154	0.957598031579325
RP11-234A1.1	-0.405310437181692	635190827062927	682716316086456	0.00897817511728864	0.957598031579325
KLK10	-165933034775706	-0.295882095686181	682162243671635	0.00900607142389676	0.957598031579325
RP3-418A9.3	-250555505831701	-0.731926377250642	681388405153175	0.00904518106505272	0.957598031579325
NAPSA	-0.894112431312234	0.948781514469662	681304673268496	0.00904942327051068	0.957598031579325
GAA	-0.344165117059219	661959784143567	681029319873131	0.00906338818916752	0.957598031579325
GSDMB	-0.367036821420107	593862064419554	680621704553426	0.0090841014722112	0.957598031579325
SNHG6	-0.351532770782435	593125013331538	680152834654596	0.00910798740906453	0.957598031579325
BHLHE41	-130743282840474	0.224784752911569	679972162232708	0.00911720867584331	0.957598031579325
MRPL45P2	0.897826934974591	0.985726032887993	679275875905858	0.00915283566035743	0.957598031579325
CDKN1A	-0.681268939691301	758574819655765	678601161317688	0.00918749489441675	0.957598031579325
CTA-796E4.4	292291874491948	-0.962131417477785	678499690629622	0.00919271892950454	0.957598031579325
RP13-895J2.11	292289946872553	-0.962175499734237	678492941690773	0.00919306649430061	0.957598031579325
AC012370.3	292289862725753	-0.962177193540376	678492646866496	0.00919308167781495	0.957598031579325
AP000462.1	292288367128114	-0.962211668568626	678487410825555	0.0091933513393404	0.957598031579325
ALOX15B	292281195430933	-0.962377158159458	678462303748944	0.00919464449231057	0.957598031579325
AC136289.1	292279181980325	-0.962422928281858	678455254493763	0.0091950076013369	0.957598031579325
AP000320.7	2922766921336	-0.962480090764243	678446537974329	0.00919545661189793	0.957598031579325
AC006116.19	292276607905316	-0.962481784344177	678446242884267	0.00919547181314657	0.957598031579325
CTD-2050B12.1	292275698033162	-0.962503211259473	67844305812574	0.00919563587421058	0.957598031579325
RP11-524O1.4	292275194980546	-0.962514560187556	67844129686238	0.00919572660600011	0.957598031579325
RP11-666A8.7	29227253584639	-0.962575106891705	678431987454122	0.00919620619702184	0.957598031579325
RP11-343C2.10	292270772790513	-0.962616220536995	678425816148327	0.00919652413713174	0.957598031579325
RP11-325E5.1	292268841976026	-0.962660291451562	678419056792658	0.00919687238595772	0.957598031579325
RP11-661C8.2	292265915999954	-0.962727479026026	678408814129343	0.00919740012404656	0.957598031579325
RP5-867C24.5	292264417575992	-0.962761943875798	678403568874534	0.00919767039005508	0.957598031579325
TICRR	0.40503524693787	525857020854688	677950345748001	0.00922105381856375	0.958312064502384
CCBE1	-115693637267334	0.539094493768538	675792814902507	0.00933320628883497	0.968232497130284
MYH6	-198095354148298	0.892050531475696	674940953686703	0.009377871451737	0.971128827424429
GSG2	0.751378013428104	314808113985291	673361488678517	0.00946126686654325	0.97524014013219
MCHR1	-0.769054405613943	1705211493074	673317161098637	0.00946361828180308	0.97524014013219
LIN52	0.387370054775983	477962149177069	673234131092433	0.00946802432954119	0.97524014013219
DQX1	-112923793556559	0.409897488079074	672071633309047	0.00952993426544333	0.979876627637099
RNU6-1048P	218286274859966	-0.572867369863656	671721866428352	0.00954864247821957	0.980062523813153
CTD-2623N2.5	-318559489199811	-0.912795148099844	669480171397536	0.00966944221364468	0.990707815214608
CTD-2655K5.1	-108211333272414	0.556291592398015	668888906643165	0.00970156428633307	0.992245881003071
DEGS2	-0.832187708821156	112314064871788	668298565178984	0.00973374528867493	0.993784547597796
CTA-38K21.2	0.892393795609265	122359673784848	667256592911801	0.00979081299162127	0.99785419366803
RP11-247A12.2	-0.75897644284087	187574760968854	665947249149561	0.00986301077265182	1
ADAMTSL4-AS1	111052778613018	0.605941180494861	665792448586954	0.00987158253131814	1
RPS23P8	-0.395136976652826	664928364945967	664967810305221	0.00991737398937212	1
RPL11	-0.314711337580573	905303941822644	664734784942583	0.00993035309546311	1
STK17A	0.389430166404356	532911410415282	664628778302042	0.00993626324006429	1
EIF4BP7	-0.418861150803932	425435793010794	66411172544105	0.0099651419917361	1
PHPT1	-0.360701085046594	668080283116719	663771506266642	0.00998419103104476	1
INPP5D	-0.866743236717194	541668838542644	663405977487677	0.0100046987603064	1
TMEM110-MUSTN1	-0.826579344653314	121506129887745	662931674908118	0.0100313735393941	1
DPH5	-0.426631191933368	499999792390088	662700925481356	0.0100443772360846	1
EIF4B	-0.364954859354859	752868231806143	662680999948991	0.0100455009333761	1
CATSPER1	-319622230734771	-0.912241971282424	66241446995229	0.0100605442463331	1
AC009245.3	-0.567980780536846	400949777154433	662201668588647	0.0100725716192929	1
RP11-632C17__A.1	-0.431725621687229	607448464342241	661931553091529	0.0100878595741124	1
RP11-234N17.1	-0.782733224978523	143967513943692	661524213361823	0.0101109591167501	1
RP11-297D21.4	128313091077354	0.245384454558643	660550234623942	0.0101664118655438	1
RP11-248J18.3	206465187593133	-0.610969440524697	660158955274139	0.0101887767522991	1
XX-C00717C00720L.1	159276670698919	-0.296578698653048	659242731068558	0.0102413441706704	1
CTD-2576F9.1	-0.355611411431631	538719850687999	65870592145012	0.0102722721622295	1
RP11-158H5.2	-0.775242251862441	140965857229644	658600941649624	0.0102783317011921	1
CIT	0.362981113987045	648266081013823	658408409681195	0.0102894543640561	1
RPS2	-0.399196927092153	752368321686993	656643967941759	0.0103919635578868	1
RP13-753N3.1	18651744077767	-0.328697556058215	656222042860509	0.0104166310020981	1
RP11-389O22.4	-0.551653461158247	40779448523341	656161682959254	0.0104201647913277	1
ASCL2	157794208267587	-0.0663752951468322	655106352705519	0.0104821484527854	1
DICER1-AS1	-0.396694307665518	459759483372817	653940689187314	0.0105510520221345	1
MT-TY	-0.508634523529529	423436627972441	653930654297073	0.0105516472070413	1
EYA1	-107778878041724	0.555338572002595	65221119810158	0.0106541409493464	1
RPS29	-0.384258353746408	607146711841309	652016514219509	0.0106658098818149	1
RAX	-122646088985256	387304745041908	651864939909259	0.0106749039943287	1
CHMP2A	-0.327976042200888	602632769022336	651333902652133	0.010706827804752	1
RP11-381K20.2	-317567786839351	-0.913305582633897	651296902836913	0.0107090557295143	1
RP11-618P13.1	292278169451904	-0.962444355888556	651275627189875	0.0107103370469267	1
SNHG5	-0.409257686877951	53792432971003	65117133230049	0.010716620440398	1
RAC3	-0.373595178543822	537700359175263	650667273877504	0.0107470414916442	1
SCUBE2	-0.903702920055148	232108783478223	650658016019056	0.0107476010516726	1
MIR3671	-318537548767184	-0.912803694373997	648908279685168	0.0108538963820655	1
RP11-372K14.2	-0.72944383894189	318845663111089	64884189350297	0.0108579504671992	1
EEF1DP1	-0.354343427848488	538373666488123	648628663216123	0.0108709825691706	1
PTGDR2	-108048875781375	0.502425007856476	648605719201362	0.0108723858058132	1
RP11-499E18.1	169657712148934	-0.394188377515462	648126067866215	0.0109017634615631	1
TACC3	0.384540623344845	640766954175424	648098124046354	0.0109034774711282	1
NUP54	0.327479978501729	54792384971124	646783044535939	0.0109844548717763	1
RPL10A	-0.374117065434365	78779050348411	646647760547987	0.0109928200503937	1
TNNT2	-189852435606929	-0.0659484124531469	646592198171391	0.0109962575992332	1
RP11-330C7.3	184250709727396	-0.498219088083565	645823655197564	0.0110439193254208	1
RP11-12D24.6	184247014655087	-0.498594024459489	645795811270192	0.0110456500591123	1
LEMD1-AS1	-0.817245971005894	105123905168349	645502708604487	0.011063885740886	1
RP5-1126H10.2	0.873366850036247	0.973568037447526	643598737508288	0.0111830977541979	1
BLM	0.490234670993469	447227049348855	643333515599889	0.0111998081878513	1
CTD-2561B21.10	-127594466241071	0.134805823058952	642970768463383	0.0112227047431502	1
AC138623.1	134407581029164	-0.0655122748603315	642871703733646	0.0112289660432516	1
RP11-197P3.5	134404107415225	-0.0662854008582614	642835157287247	0.0112312768346946	1
CHCHD3	-0.341596839375445	754304619426244	642105451557824	0.0112775176077405	1
RP11-244J10.1	-0.439010815664236	560618594816992	641962857900567	0.0112865764306035	1
NMRK2	-0.886839971859955	10500571338665	641760308744066	0.011299457001726	1
CLDN2	-108499545436134	0.4480404119813	639818549418725	0.0114237061994418	1
RP11-430L17.1	-0.839043478764493	19222478708392	63928446459784	0.0114581264687986	1
CDCA8	0.367861258409092	543011212761737	638005623500323	0.0115409774794562	1
RXFP4	167270625384728	-0.266801761091415	637355519135872	0.0115833306623293	1
TNFAIP3	0.632714542369527	346518647217047	636903995711716	0.0116128405016734	1
CTD-2320G14.2	100647724647521	0.605564298117945	635061875181735	0.0117340364528738	1
ZFYVE26	0.342683356514621	558837666745236	634870631166134	0.0117466928741184	1
BEAN1-AS1	-234900607731419	-0.775422450829739	634659413756801	0.0117606874125367	1
CDC25C	0.531378440924422	356553524954887	634374013837648	0.0117796242256095	1
ZNF786	0.42988868889555	43678624902705	633869932684131	0.0118131474601566	1
SPRY4	0.96293964250365	503067999779899	633652908597383	0.0118276105037218	1
HMMR	0.583975512889651	385300800597411	632964617908119	0.0118736003548494	1
RP11-53O19.2	-31757842115551	-0.913264844340049	632311534021817	0.0119174075565226	1
APOC3	-278492960910511	-0.648474879682691	632211371454415	0.0119241408705186	1
LCMT2	0.489151471934396	437770552428655	631954366127138	0.0119414356374188	1
LMO7DN	315983182750481	-0.913289496540347	631867515029907	0.0119472859661518	1
SUV420H2	-0.333273053334572	640516937454406	631661208428907	0.0119611946736521	1
LTA4H	-0.391195416577834	676948442012398	630897979950941	0.0120127944598584	1
RPS4XP14	-0.561959025413872	320895591005129	630361982320331	0.012049168388049	1
XAF1	333991519586993	-0.86696691531557	630226249692005	0.0120583974258978	1
CTD-2396E7.11	-212469410372506	-0.610090822347478	629604785827907	0.0121007462025833	1
SLC25A52	-295211618055262	-0.961932477765516	628659360001838	0.0121654640762386	1
PPT2-EGFL8	292383810487687	-0.962336039164355	628000973346915	0.012210742967326	1
MAGIX	-0.841573027316746	0.923268546809518	627131310254653	0.0122708173432754	1
RPL36A	-0.417602866541093	411076151705421	624749150330296	0.0124369313260987	1
RP1-89D4.1	-0.433422046416547	431194171635533	624430344469639	0.0124593370818472	1
RP11-350E12.5	0.795119132491643	137898655461528	623938403785027	0.0124939921986521	1
RP11-461O14.3	-295185467897101	-0.961940989336965	623724547490035	0.0125090883295869	1
CH17-12M21.1	-295474376068345	-0.961730140433176	623075625862928	0.0125550105694991	1
VSIG2	184300523321475	-0.498330834046615	621756768453635	0.0126488767113904	1
PDGFRB	-0.738835934868863	499400487370888	620028227515568	0.012772994060923	1
RP11-466H18.1	-0.364720627942541	692320449099816	619066467930018	0.0128425941751729	1
WDR62	0.415664237100288	527685521710101	618826235896091	0.0128600399230066	1
SCGB2B3P	-296117438586076	-0.96129749873299	61879456812616	0.012862341465672	1
NRBF2P4	138662593993106	-0.148656679727924	618406095532713	0.0128906092597573	1
UTS2R	-146076750168379	0.370781830526524	617614975481317	0.0129483739021267	1
CH17-262A2.1	-11398829633299	0.290125837708162	617218072125794	0.0129774544688354	1
SLC25A3P2	-0.439895437252707	392091502215445	616929966008545	0.0129986056565852	1
LA16c-380H5.2	292094556692584	-0.962606136987209	616759074908314	0.0130111682937753	1
PALD1	-0.452408952835143	535983155026015	616748439625898	0.013011950532701	1
METTL8P1	13438605105418	-0.0667374596418894	616730502882718	0.0130132699131315	1
TAT	-263928864059834	-0.690611383827518	616497535877331	0.0130304188613795	1
POU5F1P3	-141089092398493	0.350771504907125	615865915205524	0.0130770300986389	1
NDUFB4	-0.320891701435129	606656275594539	614843914669216	0.0131528132736186	1
PRSS42	-296144951568409	-0.96129749873299	614171292802914	0.0132029356204755	1
RP11-113K21.3	-16601667139295	-0.296168148090599	614144325173644	0.0132049492803173	1
RP11-170M17.2	-265434054066336	-0.689949009857782	613380080240949	0.0132621465431188	1
CDCA3	0.396634318362807	487743722727136	612827648315873	0.0133036499622617	1
CTD-2542L18.1	104234047867421	0.621925997505588	612735649314837	0.0133105746766248	1
PPM1D	0.340612300507487	550131615601939	612608887222056	0.0133201220616808	1
RP11-543P15.1	-0.357808350624075	674691963564655	612477456418558	0.0133300285171348	1
PRDM11	0.410639679175447	503169809500268	612034362092084	0.0133634821335373	1
AC087793.1	-250856933667767	-0.732091358191713	611998720614803	0.0133661768132288	1
ERCC6L	0.515846111019904	356219218505318	611525584311703	0.0134020013466282	1
RP11-403A21.2	-166752607779106	-0.42716693852029	611495567606351	0.0134042774540687	1
RPL31	-0.354364441260724	813519344346713	611072993914389	0.0134363626038702	1
CTD-3035D6.1	-0.399125526343823	536836063684647	610959741287533	0.0134449750546328	1
MT-TV	-104751612233212	0.735875888096705	610828812124725	0.0134549388172585	1
AC004461.4	245126446879322	-0.732954999811	610174947836392	0.0135048119289279	1
KIAA1614-AS1	245255382323391	-0.732929694270734	609801956759491	0.0135333467199127	1
BAX	-0.407016179676563	594490701197613	609729702109252	0.013538881554621	1
HSD17B1	-0.472901480514738	370674813144514	609227344566348	0.0135774274513307	1
RPL7AP66	-0.612797933062865	301734175739456	608651339837407	0.0136217632288148	1
VAV1	-295318492330899	-0.961830465204246	608349737179337	0.0136450373169479	1
NKAPL	314859081624514	-0.913850663545814	608335434039867	0.0136461420775793	1
SULF2	-0.403100544356082	600358211874453	607908699462942	0.0136791449959155	1
RP3-354N19.3	291925883347599	-0.962720833493233	606790454749112	0.0137660181323374	1
APOL2	0.384207384659816	470687359612553	60638685526834	0.01379751178973	1
PTCHD4	-0.626582773462845	475847355653631	605312052385922	0.0138817427772661	1
CCNA2	0.389527676986554	606817717554946	602641489737065	0.0140933294865201	1
RWDD4P1	107062370506077	0.287489703253499	602154648782335	0.0141322577248418	1
ADRB2	-125459198837729	0.202506193913227	602079275074665	0.0141382945576407	1
SH2D1B	292192255663774	-0.962507913819223	601422817757108	0.0141909838800747	1
RP11-493E12.2	101128308480471	0.501024207332152	600728416886197	0.0142469386297139	1
SMIM15	0.343976197279218	52226097939728	600620630299485	0.0142556443965455	1
OPA1-AS1	206467274600462	-0.611124974729873	600156707892623	0.0142931772755702	1
MIR1254-1	-109082142451369	0.331089816171811	59987609190482	0.0143159293976376	1
SGCA	-199723628266215	-0.649496527292315	599824784630275	0.0143200933796634	1
RP11-837J7.3	229483907757206	-0.77571114282106	599419229981054	0.0143530511731967	1
OVOL3	229480408809715	-0.775923128396689	599401337237934	0.0143545070412136	1
RP3-508I15.14	22947743979519	-0.775677531953016	599388693711653	0.0143555358910184	1
RP11-274A11.3	229473717121503	-0.776347347750151	599367000031848	0.0143573013616229	1
CTD-2526A2.4	22946903188551	-0.775955078478349	599347081752485	0.0143589225437301	1
IL15	229466920146712	-0.776244512219614	599335313809496	0.0143598804448501	1
CTD-3105H18.7	229455168089537	-0.776411130734493	599278476860732	0.0143645078529005	1
RTN4R	-0.339112833758551	550332871064667	599141932216703	0.014375630975404	1
NIFKP1	292288978922383	-0.962436015634329	599050448716038	0.0143830883115322	1
COX5BP6	-0.824355569334809	108869169428806	599032697887936	0.0143845357428133	1
RP4-756G23.5	0.924867792483081	0.999871154530323	598706039753999	0.0144111987573616	1
RP11-893F2.13	-179742810178595	-0.534155819996839	598553809446845	0.0144236417151601	1
RP11-689P11.3	292464286831823	-0.962314610268196	598376281590193	0.0144381664049759	1
DPEP1	-0.748752875120614	128994747422671	597746462482978	0.0144898174969237	1
NAP1L1	-0.312152150579486	935995518700431	597563985579788	0.0145048178264512	1
AC005757.6	291797765406293	-0.962786325561434	597447813103553	0.0145143759941785	1
COMMD6	-0.324084346471787	558109326143895	597056666725835	0.014546605513076	1
KIF4B	0.690567089952683	295562251388166	596367046507278	0.0146036081163761	1
EEF1B2	-0.369195246536458	609389376227095	596169283915283	0.0146199971579007	1
SLC9A2	144002097223264	-0.236356070949189	595872459831692	0.0146446311980594	1
RP11-378J18.8	-0.690673519236482	183994714802916	595447085537302	0.0146800084037132	1
PPP1R13L	-0.502345359042621	393072477691582	594862319947966	0.0147287854101329	1
CRYZL1	-0.335310210154434	601337915709472	593386454060963	0.0148526351097193	1
FERMT3	0.759102024453243	124491538175533	593187515095754	0.0148694112178791	1
DNM1P47	144005972530719	-0.23628382764925	593144199620845	0.0148730665073994	1
PHLDA3	-0.459704348368657	55953667567715	592962988695782	0.0148883684995957	1
CTH	0.590990804809311	312051305356837	592765800464297	0.0149050380821025	1
CTD-2560K21.6	-0.811883159705163	101401691755156	592194691047949	0.0149534261356212	1
VCAN-AS1	-0.876270080836609	114898623258811	591392729873088	0.0150216466416433	1
PATL2	125822517221534	0.155730802391115	590848024009492	0.0150681658968487	1
PRKAB2	-0.340874789243375	613063720067492	59063175429274	0.0150866769994651	1
RP1-163G9.2	187858309605901	-0.32806378681689	59005224992824	0.0151363938697642	1
TMEM88B	-0.688214617797117	199390899518104	589983007555072	0.0151423455901164	1
RPS15AP1	-0.630196959328995	293410507680366	589543657943314	0.0151801660450155	1
PPP4R1	0.331062926240004	66865570752875	589133329987476	0.0152155760996715	1
RPS15AP38	-0.589794934056021	337675107106999	588920228602647	0.0152339996551917	1
AANAT	258004711779774	-0.692205505752484	588501525659569	0.0152702653277203	1
CTA-29F11.1	-0.532130455122301	380108355501347	588110787116919	0.0153041890995282	1
RP11-2B6.3	-212789699993933	-0.610225245939457	585124460998691	0.0155660384622375	1
PABPC1P4	-0.451216396652169	478137738726832	584583958611259	0.0156139223364229	1
ADCK3	-0.485383960150234	512918607492952	584540018662169	0.0156178217033208	1
DRD1	-200810049690443	-0.46179798902307	584359145388406	0.0156338835256644	1
BRIP1	0.430880393776028	451030481101831	584267270065207	0.0156420487118188	1
BUB1B	0.376788344708981	568986586706548	583469668021299	0.0157131184888954	1
CTC-575D19.1	-0.317820365172081	603102281316441	583046257417942	0.015750981312631	1
WNT8B	-116810022735187	220324418770215	582901419465856	0.0157639547875456	1
AMT	-0.322372674131624	555366912975599	582877382543688	0.0157661088961334	1
ZNF365	0.78909119327761	120022218386502	58277893767604	0.0157749343615773	1
PLIN1	-109643131457804	0.268480638470827	582721434282174	0.0157800918277089	1
RP11-540O11.6	-296219453402955	-0.96134977591704	582575226468612	0.0157932129999122	1
KRT1	-340364215420729	-0.864664257885238	582302293911614	0.0158177369614129	1
LINC01021	-0.509338930252261	677306984951045	581736698348488	0.0158686827422592	1
RBL1	0.454149701894353	404396568216513	581195601422038	0.0159175801011925	1
RELB	0.62014124545049	278500227985341	580898610785254	0.0159444842619772	1
ITPR3	-0.423232325701106	423174404513987	580647631512187	0.0159672568243749	1
RP11-439K3.1	292289342846024	-0.962438974061933	580547082244286	0.0159763895480276	1
SEMA6B	-0.350872542735025	765795061819356	579563436233697	0.0160660169592533	1
CTD-2515C13.1	105289273980582	0.465269193079517	579556573755153	0.0160666440686397	1
RABAC1	-0.320106807714426	589122022025786	579268844034518	0.016092960204758	1
RP11-510I21.1	0.973033427151155	0.536673593774452	579261702118244	0.0160936139785629	1
ANKRD33	-0.74012479493481	151264902736069	579154712532991	0.0161034111246079	1
FAM160A1	-113101223553633	121319927084341	57889085044175	0.016127599532916	1
FAM90A25P	-224262078758088	-0.571227510740502	578800050257491	0.0161359319032519	1
RPS25	-0.35994550511839	764214069391451	577774392349553	0.0162303611962756	1
ESF1	0.46039864848918	456653630157452	577258410169524	0.0162780813516718	1
PRSS51	130250331693966	0.17854248171842	577232471661041	0.0162804840666829	1
CH17-38B12.2	24506450735384	-0.732762534346097	576784554683015	0.0163220328723004	1
ANPEP	-147821945008597	-0.0385429836603251	576455099297166	0.0163526629372167	1
RP11-176N18.2	150907472326476	-0.329594531763168	576193912691351	0.0163769880411647	1
PRRG2	150904706116398	-0.329207844139871	576175872888406	0.0163786695196865	1
AC017101.10	-212463964892459	-0.609912932775438	575781751174218	0.0164154498120608	1
KB-1460A1.5	-0.70232420496036	345728985112374	575674340071182	0.0164254884083817	1
RPL37P2	-0.400288216707482	425915233993235	575459257155383	0.0164456089988409	1
PGM5	-148049917725969	138195195077482	57527502328787	0.0164628639271418	1
RNU6-969P	-296253134994404	-0.96134977591704	575062595566085	0.0164827826010951	1
RP11-889L3.1	-0.358390980029563	533941398724502	574887891769113	0.0164991826437977	1
SNORD14E	-166932806494151	-0.426895011256303	574699629721981	0.0165168742820431	1
CTC-523E23.11	-0.918545882533474	0.673330178589157	574366252615413	0.0165482508916291	1
HOXA4	-237841116450364	0.521532151168659	574125499538619	0.0165709481776744	1
KIF18A	0.538426085464119	423167443684086	57395295946556	0.0165872343463154	1
CTC-338M12.1	-175868181304927	-0.393929905516147	57384343309634	0.0165975811744605	1
SH2D6	259464619392188	-0.691165491936179	573725212708236	0.016608756785819	1
RP11-346C20.3	0.937644697560092	0.571170134050655	573171254284873	0.0166612270570683	1
FOXD4	259326480499348	-0.691105744605188	573010461517015	0.0166764891420508	1
RP11-464F9.22	0.886816071447246	0.779730617179819	572374068827025	0.016737035691883	1
AC094019.4	-29557346071304	-0.961682409699099	572189138012023	0.0167546725315485	1
RP11-541N10.3	-0.623512070382261	278105314512803	572081961754825	0.0167649026963969	1
KBTBD8	0.638337401602919	256825682995367	571708896929445	0.016800562668665	1
AF064858.8	-116661845540939	0.0876491379906441	571205137173916	0.0168488395014323	1
ATP6V1D	0.318033197863541	512369015557766	570285595872621	0.0169373312638184	1
AC008781.7	-295933582115579	-0.961510422288859	570050771226976	0.0169600062905908	1
BX470102.3	-21266744360942	-0.610098598981889	568857639489726	0.017075701638391	1
GDAP1	0.485910008100236	596647620183192	568245115517869	0.0171354127165963	1
LL0XNC01-116E7.1	0.844399634334895	0.920936582013561	568241268884537	0.0171357883803744	1
ST6GALNAC4	-0.441699400134931	376918319901462	567711882180655	0.0171875696390523	1
RP11-563N4.1	184668338054982	-0.498344620393361	566642424119163	0.0172926703536461	1
CSF1R	133217311492837	0.110220146955535	566558852508588	0.0173009112159811	1
TTK	0.406409589362881	452547259332748	566443812710797	0.0173122617345243	1
VWDE	-14350681110558	0.0376123022586268	566197944240587	0.0173365463647728	1
TMPRSS6	-0.660569374378715	269359010499076	566065566403336	0.017349635987035	1
CTC-329H14.1	-0.358064248613757	495176186614365	566054134797642	0.0173507668312432	1
CTC-820M8.1	15163843840456	0.0115852218313098	564951615489855	0.0174601891128079	1
RP11-307L14.2	293375593229702	-0.961864210211064	564660060302374	0.0174892441216727	1
ATP5A1	-0.26501745149858	882491105950334	564599143610566	0.0174953210897437	1
PIDD1	-0.343043579249761	657674103586203	564217695843347	0.0175334233891381	1
CRYL1	-0.405973701650626	4568827173645	563021415193815	0.0176534746542694	1
AP000255.6	-19966399008171	-0.649790727202125	562579550230449	0.0176980317432465	1
SHC4	0.747395142575213	220635372498218	562556778945254	0.0177003311128442	1
NPM3	-0.582136384532682	37164896774048	562296042569027	0.0177266814058772	1
TBX2	-168312161709709	170978710799341	561661243982914	0.0177910042526124	1
TPT1P4	-0.345574739735434	471837096925113	561297949544277	0.0178279244878608	1
STAG1	0.339533437620441	525836658022792	561157554217005	0.0178422135124838	1
RPLP2	-0.324814105336144	795824583172949	561126172079435	0.0178454091107717	1
CCDC96	0.770480877538143	158993453974768	561116676761186	0.017846376121905	1
RNF215	-0.322756872938218	505827036235338	561051021222851	0.0178530640170272	1
RP11-100G15.3	292424085927806	-0.962367073251757	560863209775752	0.0178722094158689	1
SVEP1	-104184565726621	0.639347120277708	560517578858152	0.0179074982612729	1
RP11-541M12.6	193656437340945	-0.650198476861978	559430043643363	0.0180190053897945	1
AC006160.5	193646952578413	-0.65087967424848	559374314353094	0.018024738695583	1
AC002310.17	193639963979802	-0.650574637926772	559338435894944	0.0180284307883642	1
TLR3	193640282041519	-0.650881251896618	559338186322184	0.018028456473523	1
EIF3EP1	-0.353141297462956	571523620944855	559216066752393	0.0180410291274923	1
CCDC88B	-0.412190469164169	460869072494765	559068384258951	0.0180562456718171	1
RP4-785G19.5	-0.848467277901921	0.961951339140017	558851451743351	0.0180786214617417	1
ABCA4	-0.638310958755792	276850149460189	558691323560239	0.0180951564590039	1
RPL35AP21	-0.380015797484921	445935138233012	558509225957631	0.0181139790176395	1
ABCD3	0.314222270617433	552529912962967	558495870679397	0.0181153602843729	1
RP11-580I16.2	138739405050114	-0.14788049956281	558362418327955	0.0181291685390985	1
LINC00961	-199907957736003	-0.649441581906989	558344031295133	0.0181310718887658	1
CC2D1B	0.327735716341739	494118564909833	557812293539872	0.0181862045432739	1
RP5-1057I20.6	229265962779691	-0.776531555782645	557224813404065	0.0182473181141868	1
DENND3	-0.343434018153	539021147717007	557125815301702	0.0182576374129541	1
GDF6	-109106121271159	0.390508688570159	556890898879167	0.018282148600095	1
SEC16B	229307905698705	-0.776535529810921	556814109379486	0.0182901681864879	1
RP4-756H11.4	229308834184509	-0.776396334707607	555875677730515	0.0183884682169753	1
AC068282.3	-118313600559039	0.310156894798568	555696775452714	0.0184072699382574	1
HAUS7	101087400054628	0.500111051741428	55552468553934	0.0184253744500158	1
PTGER4	125323825233989	0.443977943800442	555504309426804	0.0184275193117126	1
EEF1A1P22	-109126278113431	0.3296767148271	554596304521363	0.0185233613857219	1
CECR1	-0.322563945825284	715376992341872	554005779771329	0.0185859688527139	1
IL32	206254107424045	-0.612121326796111	553730999662938	0.0186151755325167	1
WDR86	-0.298352050122253	663652660873301	553619530661877	0.0186270372085918	1
AC005336.5	-0.712608842069711	135065703539552	553452226327052	0.0186448551079759	1
ADCY10P1	-0.442865590242205	384369504071638	553193894950021	0.0186724019693727	1
SLC6A13	173365653934201	-0.535374605597412	553072023381774	0.0186854121925665	1
ITM2BP1	173363325094127	-0.535397008879654	553057716529431	0.0186869401139831	1
UTP14A	0.429118471334726	397699827629971	552804355990722	0.0187140195184155	1
RP11-44M6.7	-0.536914704599013	341908544678856	552777745049872	0.0187168660714512	1
CEP55	0.564983290150155	371415709272845	552635765406593	0.018732061092429	1
SLC1A4	0.526755271929099	585561297255404	552081825526462	0.0187914671018546	1
AC005387.3	-117854541604135	0.014261839633275	551720511248413	0.0188303202719447	1
WNT9A	-0.589273291492617	271372673752037	551000541153279	0.0189079884040975	1
ZNF107	0.41525486748877	423681766840064	55081005020485	0.0189285932945797	1
ACTN3	-136863590051524	29395784679086	550524381847351	0.0189595367621918	1
PCOLCE-AS1	-131803406574957	-0.0118072478469763	550515198533228	0.0189605323613086	1
RPL5P23	-0.786662323570679	16053631105717	550478371306089	0.0189645254882232	1
ARHGEF4	-0.506585454098373	730356011986663	550197198201956	0.0189950413692089	1
RP11-40C6.2	-0.384704029014149	428375100045833	54936538500132	0.0190856159739275	1
BATF2	138712290869026	-0.149091734479666	549142350395006	0.0191099775942981	1
AC069257.6	107180401684143	0.287429995770204	5490250932441	0.0191227982422736	1
AP003774.1	291606338876336	-0.96277968025845	548433296880791	0.0191876397715024	1
NTN5	-0.540039828684717	307682515903509	548085220025504	0.0192258836960408	1
DLG3-AS1	173341869468067	-0.535600486911299	547752301732728	0.0192625358279353	1
SP4	0.366113285511682	542993217811941	547718985282917	0.0192662077245457	1
ALS2CR11	122710933932793	0.0614496873733659	547556854712119	0.0192840869048922	1
HIST1H1C	-0.604502813770693	390488516838245	547532312765065	0.0192867947971518	1
LINC00649	-0.451805194057623	437925851760994	547026944913819	0.0193426431784893	1
GAS2L3	0.387510346893941	480899138553166	546904052631507	0.0193562492963822	1
RP11-439M11.1	-148715538389204	-0.359678631716331	54687722537674	0.0193592208127131	1
CD209	-148713114538639	-0.359745263651381	546859647023774	0.0193611681316938	1
CASP8AP2	0.354462905726809	534239311860535	546835121064853	0.0193638854404398	1
RP11-475O23.3	291735434137192	-0.962712494523588	546494807665931	0.0194016305494001	1
ZNF10	0.43319088086557	430708204703124	546387580716499	0.0194135391390813	1
MIR568	173347722515934	-0.535374580596715	546363296310983	0.0194162372063202	1
ZNF317	0.292341376960632	581472046128268	546177199941574	0.0194369259178147	1
KIF2C	0.368023066108617	567658571456055	546134626054175	0.0194416621453446	1
AOC3	-0.679467201052631	290710662452162	546120285654042	0.0194432577438747	1
RP11-561C5.4	292717317394548	-0.962231404909554	545206594205304	0.0195452000954098	1
ZNF709	0.46128770972217	370813620176682	544052224120908	0.0196747859910171	1
HLA-DRB5	-145386251168036	-0.147155683135418	543683816488168	0.019716328967858	1
CTD-2135J3.3	-190214764257785	-0.497832507165528	543292270296308	0.0197605805582701	1
RP11-359K18.4	-12576491951972	0.203377130938718	542489830116935	0.0198515915574611	1
TAF5L	0.356726233502797	490168530786612	542307607297004	0.0198723191885737	1
AC005363.11	-19987888095411	-0.649467753986793	541732245725164	0.019937912898659	1
FAM216A	-0.402887250808555	406871047387244	541610863473583	0.0199517795761263	1
EIF3E	-0.3820972742003	754526830867662	541579396465655	0.0199553759866426	1
CILP2	-0.516319182655978	401707458271413	541206019919603	0.0199981009464595	1
BAZ2B	0.318672457353852	740687943005579	540813528459671	0.020043115197262	1
ARGFXP2	158828108009261	-0.176542941288987	540722939897433	0.0200535195376359	1
RPL14	-0.343691632316654	683748602000616	540587632230922	0.0200690703907361	1
LRRC37A15P	106969286224328	0.287072563126412	540475623009571	0.0200819529984172	1
EHD2	-0.772868874493956	148386084355191	539910953932471	0.0201470281022473	1
RHOD	-0.93220983736519	0.809858700898054	539822705340972	0.0201572179713675	1
LBX2-AS1	-0.990142047982332	0.794916562327783	539763761276049	0.020164027080889	1
TP53INP1	-0.358126707219966	720363059339568	539356218064373	0.0202111708542741	1
RP3-340B19.2	-0.432348050916239	393233781399301	539355869398841	0.0202112112359686	1
CD248	-0.690597215093772	159938938372189	538543935611858	0.020305474413929	1
DIO3OS	-0.391802706208455	487764032291522	5384719632181	0.0203138521138955	1
MT-CO3	-0.290408834309588	108926253158238	53838813728795	0.0203236140915219	1
CD160	0.93609453019475	0.518074862212686	537368967447216	0.0204426907867128	1
RP1-102K2.8	-0.972184527017558	0.501938691155338	537214190992916	0.020460837422301	1
SCN7A	173456450245581	-0.534961321926563	537047636420649	0.0204803835895393	1
SLC9B1	0.879130641241357	0.685993884291377	536194529735099	0.020580804037757	1
ZNF844	0.379158627215426	437031401746319	536142179313161	0.0205869828482656	1
WNT2B	-0.414207616160401	489431645504196	535989792807234	0.0206049796349219	1
ARHGEF15	-140002080913547	0.110329893406167	535860145963124	0.0206203036914763	1
DNHD1	-0.380745576496412	642043071725074	535816003993542	0.0206255238944956	1
CTB-33G10.1	-0.360389703562085	508257439757321	535190978950609	0.0206995859114809	1
HNRNPA3P5	159086555730396	-0.297724082321962	534268440807329	0.0208094047884056	1
CDC16	-0.302628741853819	636470502032333	534249397336206	0.0208116780624059	1
EEF1A1P1	-0.716487160747281	165758852161388	534024285393499	0.0208385698055722	1
ADRB1	-157984576244476	-0.205965672574944	53310482759166	0.020948781640926	1
FKBP10	-0.359832114691957	824593351851027	532685190757983	0.0209992821957149	1
AC096664.2	-134557150865574	-0.0920285043771989	531575589224474	0.0211334234763526	1
C3orf35	-0.701289240779221	153811828376982	531363505610391	0.0211591633588668	1
KAT2A	-0.296591784878431	662080017066053	530975989672906	0.0212062787300888	1
CEL	-0.661994585935926	219345946324098	530322016209951	0.0212860372586719	1
RACGAP1	0.322309147391509	59120904058796	528804847808052	0.0214722691376656	1
ATAD2	0.34004504931675	568783321896618	528660097018857	0.0214901251736482	1
RPL35P2	-0.428487254564238	484381520098905	528565289181333	0.0215018287243443	1
RP11-146N23.1	-0.4847647364753	362170027106587	527436475327308	0.0216416832683059	1
DNAJB13	-0.776628280671457	124626849719723	527009657584203	0.0216948090226316	1
TBX2-AS1	-172006222024827	-0.0370521011901082	526928969159947	0.0217048674322276	1
RP11-158H5.8	-13578641783941	0.0885877008750233	526594481760345	0.0217466152947184	1
SPINK1	-180288941614144	-0.118462125203584	525245836505286	0.0219157871044772	1
TMEM229A	-157818046854991	-0.327039633338765	524611659342895	0.0219958078260753	1
AC062017.1	-109910843213442	0.203459489350813	524065797119912	0.0220649272733327	1
RPL27A	-0.309546496549395	707251193682143	523666634128741	0.0221156134125892	1
RPS20P10	-0.637018792205828	21241244719117	523323028716221	0.0221593413869523	1
CACNA1H	-0.280732918950548	851344440367905	523234336871089	0.0221706430412189	1
ASB18	291674970465218	-0.962707792372785	523178633782049	0.0221777441201676	1
RP5-1069C8.2	291825552180723	-0.962642297546494	522567560285825	0.0222557991893892	1
OBSCN	-0.293702088782157	812573796205532	522538995344756	0.0222594548686537	1
RARSP1	-156618424303611	-0.462507706726985	522507121710512	0.0222635347216607	1
LRRC75A-AS1	-0.342070827407132	756121464430263	521842600857622	0.0223487706496173	1
SUCLA2	0.312574889536894	502635222181378	521777405714547	0.0223571512105119	1
GPR150	-0.970199859014527	0.50164833761575	521540566923452	0.022387623248202	1
RP5-844F9.1	111810454521728	0.308425858838947	521124875613462	0.0224412108122798	1
CTD-2184D3.1	-0.572113532019539	351277173009841	520889424175785	0.0224716222503461	1
FLT1	-199838215202329	-0.649932720669779	52066995046363	0.0225000084247675	1
AC068491.3	0.678155250859439	156229258649053	520668081032773	0.0225002503717463	1
RPS18P12	-0.391389015942085	420732890122383	520142861208626	0.0225683326865196	1
WDR87	-0.720256790884032	124641945307923	520131056320767	0.0225698653613292	1
EIF4A2	-0.28240501984337	865471388967987	520033948661039	0.0225824773227575	1
RP4-798P15.3	175132998460383	-0.235236156840392	519969624773783	0.0225908354773574	1
MT-ND4	-0.213995078534936	114115144679592	519532765968816	0.0226476851750249	1
Z98750.1	-145554784399836	-0.14722375207473	519440752631932	0.0226596780262464	1
RP11-108L7.14	-217398818455838	-0.819518025990302	519231239487101	0.0226870101495886	1
RP5-1057I20.4	-217395320332145	-0.81973749029223	519215411813567	0.0226890763427819	1
RP11-314A20.2	-217394293931549	-0.819365454881945	519212943933575	0.0226893985250017	1
RP11-564C4.6	-217390891212155	-0.819752663359748	519196682660739	0.0226915215559282	1
RPS7P4	-217380762795483	-0.819765093581278	519153961993879	0.0226971000397979	1
AC068831.16	-217380351578119	-0.819709976371591	519152506035571	0.0226972901845304	1
AP001596.6	0.792701737231536	120087229305662	519134859663676	0.0226995948904801	1
TNNC2	13610366709047	-0.266312237608335	518926306375368	0.0227268513895151	1
RP11-436H11.1	-0.359811820402585	476978157380882	518043244611287	0.0228426379853157	1
TMED3	-0.329751792818301	580389828798998	517684033826369	0.0228899122961871	1
CYP26A1	-1230936503146	161104548670388	517577477098137	0.0229039552999029	1
SFMBT1	0.418337696343425	438708246980381	517142809907101	0.0229613322280091	1
CHRNA2	-101330605509892	0.575256927704063	516932477504416	0.022989149992045	1
EIF3LP2	-0.548838534401524	309036655270878	516499991591054	0.0230464587582867	1
SLC6A6	-0.296102185696524	790920731021844	515903993912322	0.0231256772650296	1
ZNF202	0.330754091753853	471394788075147	515794199779855	0.0231403015885831	1
MIR8072	-0.552575123906903	294543266623725	515122049768978	0.0232300396723708	1
OLIG3	-207635616636887	0.351546480118234	514993448027242	0.0232472502431568	1
TRPM2	-175844608357715	-0.393312766362665	514634973900306	0.0232952940984631	1
RP1-130H16.19	116756641658564	0.0363582909319128	51434723678748	0.0233339320263818	1
BCAS2	0.335460266162227	49471291349598	514114330115192	0.0233652558694136	1
AP006216.10	-116717254961961	0.0876824188340095	514026173494014	0.0233771235104803	1
RP11-266L9.3	125088918311769	-0.0130874362012964	51392718422503	0.0233904568919773	1
ZNF43	0.359821439277056	42490496216316	51271735531006	0.0235540536987052	1
E2F8	0.651098405388009	24588357830453	511534392868542	0.023715165150023	1
NCOA5	0.302006077399099	641367634471042	511405239773024	0.0237328239951505	1
FAM105A	0.62816263784515	246001247361924	511224941000987	0.0237574986985178	1
SYNE3	0.828600319340238	179360048308885	51107570911577	0.0237779418834681	1
RP11-57K17.1	167931445823698	-0.265884091385617	511055341859458	0.0237807333962055	1
RP11-563K23.1	0.973902765308855	0.588938144869329	51001793006889	0.023923370431618	1
ATAD3C	-0.861878979259755	100157514247591	509456734814201	0.0240009005587856	1
BCAM	-0.492109044943438	597330637242433	509401044029688	0.0240086085434302	1
SPINT2	-0.503328604916648	574588063245147	509184984332264	0.0240385369967231	1
SMARCD2	-0.351815959546118	535110232251531	508910427414066	0.0240766242994634	1
SLC25A25	0.334444886726633	565272714745954	508723509596842	0.0241025898771206	1
RP11-864N7.2	-0.378333160922777	528749807053352	508099306819038	0.0241895113425819	1
RP11-230B22.1	-0.653431541162883	166455289474017	507763485509186	0.0242364096157892	1
SCN2B	-199734894433082	-0.462652674653176	507095830691473	0.0243299297091512	1
FUNDC2	-0.301517746860952	548762175163016	50707266313766	0.0243331815608828	1
ZNF32-AS3	292020505763745	-0.962546020027513	507057386539308	0.0243353260664956	1
RP11-1136G11.8	292052795926238	-0.962535942425954	50700413005675	0.0243428036641157	1
PQLC3	-0.903736277400846	0.839273756639907	506336452177948	0.024436753079167	1
TGFB1	-0.439055760493215	402289083945452	506027570398927	0.0244803432725566	1
FOXP1-IT1	193698197628464	-0.650395189790968	505743025492204	0.024520570392606	1
CTDSPL2	0.28581633664446	633872093322452	505362004802694	0.0245745440997032	1
RP11-525K10.3	22909198891654	-0.776914698585089	504938274558893	0.0246347126880007	1
RPL7P9	-0.489294575040006	33511859244467	504588857765358	0.0246844439827555	1
RP11-405L18.4	-167954068193031	-0.571635382249985	50413209974029	0.0247496099741954	1
AC009228.1	-167951870476361	-0.571788350358827	504118766547883	0.0247515149104142	1
ZNF154	0.332996489081628	596098981355257	504052845879653	0.0247609353466694	1
PDE12	0.297756822257026	548083374739183	50389718733744	0.0247831946052036	1
XYLB	0.860000038559663	129774659031648	503235209371066	0.0248780900813509	1
CCR10	-0.64532910533398	175874369408876	503157571600452	0.0248892442521119	1
CWC22	0.351397018790276	499712281757171	502903683990582	0.0249257563908925	1
RN7SKP208	184227064411562	-0.498772229233388	50280499209444	0.0249399644954343	1
LAP3P2	0.626965064542884	221177787759394	502360085283021	0.025004119633249	1
KIF23	0.300528751963094	547686446571018	502332559781757	0.0250080944078855	1
GCGR	-154797239151003	0.0885265634094714	50165553972104	0.0251060651514978	1
CTA-384D8.36	0.658709100694159	170246224136128	501637974896649	0.0251086122326416	1
KANK3	-0.666476507198688	203226279508375	501531138691772	0.025124110366996	1
RP11-562F9.1	-0.677296015171926	161572854917655	501477388923032	0.0251319113023841	1
CLIC2	13919139078082	0.13432683081496	501320815063114	0.0251546498776065	1
RPL24P8	-0.371849620096753	426135631278665	500680122138029	0.0252479178456795	1
HTR1D	-117745053890568	0.0129485836533409	500590613048172	0.0252609765642032	1
NOL3	-0.520247821578258	340341693520422	499642862261641	0.0253996775171167	1
ACSL3	0.396212494037405	663596231906876	499514339880526	0.0254185472511057	1
RP1-273G13.2	0.641794454215031	193997684591624	499151989524426	0.0254718261759531	1
RP3-461F17.3	-0.708445924353741	112310854170115	498263645948546	0.0256029369013939	1
RP11-572M11.2	-319415361266856	-0.912475956860254	49805742785675	0.0256334727741475	1
KIF18B	0.355687747120756	557581352678897	497776992008945	0.0256750591999436	1
PIF1	0.332750102893703	488585165455136	497558340746706	0.0257075320769946	1
RP11-1038A11.3	-185620924953659	-0.690392664205468	497314150407107	0.0257438483096401	1
NDC80	0.504735595942363	414457239700804	496442990283817	0.0258738429171336	1
SRFBP1	0.472094447037907	326906808621643	496365104170905	0.025885498251863	1
RP11-486G15.2	-0.411586375265634	398756978413235	496156286786222	0.0259167738338535	1
RP11-1029M24.1	-0.958178343905111	0.330336807294734	495829019016115	0.0259658693007242	1
C11orf70	0.821095911143976	141533831415167	49543104539064	0.0260257020169912	1
SMAD9	-0.489045884928455	474760002518829	495184080166856	0.0260629036260228	1
CTD-2515A14.1	-0.940950750633778	0.589887567924715	494707854530516	0.0261347959604474	1
PRKACG	0.851369550208599	0.960908560610945	494399758220287	0.0261814167805254	1
FIBCD1	-0.595879704147913	250838937006854	494057191741884	0.0262333550685929	1
FAM78A	-0.599046307608212	296411257105548	49364968465231	0.0262952788106806	1
OSTM1	0.329884801770191	461711760771543	493314975019289	0.0263462540516993	1
TBC1D10C	-0.44907785148497	35482686901628	492981835974241	0.0263970920808847	1
FRS2	0.280951170821879	587982329112031	492281089585749	0.0265043611647687	1
ATP2A3	-0.472516609417076	379536032875147	491989005336051	0.0265492066202233	1
ANO2	0.84181426894341	0.878708958446632	491950957397298	0.026555054152905	1
RP11-613F7.1	-0.468068444666637	393739553615904	491752156997726	0.0265856292774496	1
ESPNL	-0.925735613663472	0.428176013768911	491635746455148	0.026603549983056	1
VSTM2A	103928535316152	0.718324652577164	491443995926453	0.0266330962091768	1
UBIAD1	0.309558603674122	498558732327932	491398358119851	0.0266401334168836	1
CTA-373H7.7	0.776697304074092	14453420377537	491223465583483	0.0266671192026741	1
LINC00622	-111628701472535	-0.0116301959435144	491158415629166	0.0266771636099792	1
LEPRE1	-0.325728343952264	665813072148805	490612033869271	0.0267616861935318	1
CYP2S1	-0.599326092401354	221535202895566	490264832126838	0.0268155412234537	1
FBLN2	-0.673902989350809	430246368116464	489572403610773	0.0269232816299683	1
CTD-3099C6.5	211997827715125	-0.820299714586242	488914682677026	0.0270260384424318	1
DBF4B	0.327007039866498	507529383371193	488900953462811	0.0270281877195668	1
SNORD62A	211993306673947	-0.820435472279401	488895640212482	0.0270290195444713	1
RP11-501C14.9	211991430022436	-0.820491962908994	488887735818101	0.0270302570795784	1
RP1-217P22.2	211989974580368	-0.820535960134574	488881605391808	0.0270312169176178	1
CCND2-AS2	211989252542175	-0.820230695769547	488880089797409	0.0270314542190031	1
LINC00202-1	-0.482377129838924	367859012721409	488852483699734	0.0270357769716837	1
MT1F	211981897575945	-0.820848312933731	488847262335221	0.0270365946496855	1
RP11-6O2.4	211980721464046	-0.820814054607576	488842634082683	0.0270373194664514	1
RP11-124N19.3	211972378735088	-0.82076457411457	48880890158516	0.0270426028221499	1
TRIM74	-12088858644348	-0.146787781610104	488491213938386	0.0270924133756905	1
MRI1	-0.37787282868107	420118170368462	488381700609814	0.0271096061802488	1
PTMAP3	0.53445722604774	243085040460405	487830663227952	0.0271962874127364	1
EXOSC9	0.327044148380847	533816141576707	4877716862455	0.0272055818778835	1
RP11-23F23.2	19348513994423	-0.650923303083761	487619098789165	0.027229644197983	1
RP11-274B21.1	0.356835893813621	425185323465636	487574194296274	0.0272367296382886	1
KIAA1524	0.367484787668701	438788606172558	487539110041763	0.0272422668860738	1
MIR642A	-268944332052839	-101188901714256	487485078396948	0.0272507968363057	1
RP11-551L14.1	-11161936347728	-0.0119468329934917	487483183786964	0.0272510959878886	1
HAGHL	-0.386836583837128	483883800546651	487294005929823	0.0272809836417542	1
XRCC2	0.406875662068918	527202206931729	487281994720827	0.0272828824079142	1
RNU6-1024P	-268745968413254	-101198721212381	486997237987772	0.0273279378403727	1
GLIS1	-14069928697064	-0.0651113502214965	486968106644166	0.0273325514876747	1
UHRF1BP1L	0.336485767461408	519141332885877	486814667955827	0.027356865559729	1
GSTA2	-268644217837063	-10120397059746	486742766401905	0.0273682669024588	1
SNORD12C	-268623133261367	-101204856278559	486694272397227	0.0273759593287896	1
MAP3K14	0.429308979356243	4218001532263	48668899223099	0.0273767970379614	1
ZNF708	0.318164886833689	482730989277942	48663956068438	0.0273846407471464	1
AC079154.1	-268521355415735	-101209850054382	486445272879414	0.0274154926422193	1
LINC01132	-268495073180047	-101211159921015	486380570484884	0.0274257750691357	1
AC006460.2	-268468791482515	-101212469778235	486315878376323	0.0274360598716589	1
AGBL5-AS1	-268442510323784	-101213779626043	486251196552843	0.0274463470496723	1
BIRC6-AS1	-26837226251351	-101217294568006	486078064136463	0.0274739022590919	1
MIR5189	-26837226251351	-101217294568006	486078064136463	0.0274739022590919	1
AP000569.9	-268345983295825	-101218604381192	48601342005623	0.0274841981833531	1
RP11-796E10.1	-268345983295825	-101218604381192	48601342005623	0.0274841981833531	1
HSPA7	-268324592203953	-101219891131567	485956213823497	0.0274933128217704	1
KNSTRN	0.312667048567556	526114169236741	485950158832114	0.0274942777442891	1
AC009960.5	-268296812336047	-101221233640669	48588876908845	0.0275040627938895	1
CTD-2287O16.1	-0.350384854579462	538247548773428	485834241351196	0.0275127571303903	1
GGNBP1	-268270507796494	-101222287999761	485829446672544	0.0275135217688486	1
MRPL40P1	-268249463258072	-101223429008983	485775782066482	0.0275220815195469	1
RNU6-196P	-268249463258072	-101223429008983	485775782066482	0.0275220815195469	1
AL035610.1	-268217954608949	-101224907544432	485700248701377	0.0275341341310391	1
RP11-166N6.3	-268217954608949	-101224907544432	485700248701377	0.0275341341310391	1
RN7SKP16	-10495664533348	0.180771775929385	485632634770173	0.0275449277213579	1
AC005037.3	-268168786309167	-101227536715375	485575690050139	0.0275540215400083	1
AC013439.4	-268168786309167	-101227536715375	485575690050139	0.0275540215400083	1
RASSF6	-268168786309167	-101227536715375	485575690050139	0.0275540215400083	1
SCART1	-0.378920102975754	434326565207944	485572230283237	0.0275545741500264	1
RP11-759L5.2	-268152950242658	-101228253509421	485538282540478	0.0275599970525323	1
RP11-757G14.3	-268142510987967	-101228846455307	485511125362366	0.0275643360114898	1
AC008759.1	-268095171209497	-101231041728246	485398249195439	0.0275823780879493	1
STARD13-AS	-268073777849373	-101232328397731	485341118862005	0.0275915144568341	1
L29074.3	-268072278322302	-101232361108325	485338305701592	0.027591964422995	1
TNS4	-268072278322302	-101232361108325	485338305701592	0.027591964422995	1
RP11-295H24.5	-268046004969402	-101233670813639	485273778720749	0.0276022876358936	1
MIR4502	-268024942500691	-101234556337514	485225479810789	0.0276100172641735	1
TMEM252	-268024942500691	-101234556337514	485225479810789	0.0276100172641735	1
AC012354.8	0.673592532443786	243478363791816	485189317452214	0.0276158060652859	1
BLNK	-268003548437381	-101235842984247	485168370670429	0.0276191597634513	1
GJB2	-26799867065995	-101235866026496	485160971651914	0.0276203444893924	1
RP11-120I21.2	-26799867065995	-101235866026496	485160971651914	0.0276203444893924	1
AL356585.3	0.65252732189477	192580916287328	485000018044047	0.0276461293615817	1
ALX3	-267928447075395	-10123938054304	484988302927901	0.0276480071081264	1
RP11-831A10.1	-267902177215704	-101240690197405	484923832456968	0.0276583430722145	1
RP11-93K22.1	-267902177215704	-101240690197405	484923832456968	0.0276583430722145	1
GOLGA8K	-267868844127404	-101242602416117	484836835890466	0.0276722968123587	1
RP11-794A8.1	-267868844127404	-101242602416117	484836835890466	0.0276722968123587	1
RP11-144F15.1	-26782151946464	-101244797518172	48472415536649	0.0276903809953267	1
VSIG1	-26782151946464	-101244797518172	48472415536649	0.0276903809953267	1
ZNF137P	0.650693804409795	177835848121659	484689873882251	0.0276958852956542	1
ARHGEF34P	-267795251586605	-10124610713391	484659726510138	0.0277007267556956	1
LINC00682	-267795251586605	-10124610713391	484659726510138	0.0277007267556956	1
RP11-498D10.3	-267779069394655	-101246969557446	484618888368565	0.0277072864837458	1
RP1-153P14.8	-267773855120279	-101247393706052	484602686579116	0.0277098893841867	1
CTD-2281M20.1	-26775280223913	-101248279157769	484554475988574	0.0277176361672103	1
MIR8055	-26775280223913	-101248279157769	484554475988574	0.0277176361672103	1
MIR18B	-267656325650932	-101253103002549	484317688277815	0.0277557174382698	1
RP11-661G16.1	-267630061057535	-101254412558849	48425332381376	0.0277660782283756	1
TCF21	-267630061057535	-101254412558849	48425332381376	0.0277660782283756	1
AC087650.1	-267618124809259	-101255038128767	484223443331498	0.0277708894767113	1
RP11-78O7.3	-267608662897935	-101255699077352	484196333655745	0.027775255330117	1
CTC-347C20.1	-267575679855883	-101257210048067	4841183035695	0.0277878256013066	1
CTC-571O20.1	-267549416710366	-101258519575153	484053970430831	0.0277981938115638	1
EDRF1-AS1	-0.795298084204394	103929461602709	483905583073152	0.0278221239187126	1
SPRY4-IT1_1	-267473996665071	-101262457778158	483865586821752	0.0278285776936633	1
UNC45B	-267473996665071	-101262457778158	483865586821752	0.0278285776936633	1
GJB1	-267398938656052	-101265994808115	483686117169412	0.0278575560068349	1
TXNDC9	0.444424746774063	366058991680438	483444433968026	0.0278966293313253	1
RPL21P7	-267261546644576	-101272957220528	483347686545882	0.0279122866255727	1
ITIH1	-267249612398636	-101273582728539	483317870466063	0.0279171138077705	1
IGKC	-267195605893893	-101276234236705	483186677562361	0.0279383640795708	1
TECRL	-267180921198949	-101277063824947	483148771470385	0.0279445071393003	1
OR2W6P	-267126917745631	-101279715282471	48301763367427	0.0279657701689239	1
RNU6-539P	-267126917745631	-101279715282471	48301763367427	0.0279657701689239	1
RP13-16D10.1	-267126917745631	-101279715282471	48301763367427	0.0279657701689239	1
LA16c-380F5.1	108599309837941	0.156309766457847	482668834554037	0.0280224073585827	1
RIMKLBP2	0.9751400314953	0.308609600570811	482313227806631	0.0280802728389141	1
FUT11	-0.44125537203981	540048832135159	481226234601341	0.0282579240965782	1
VPS51	-0.27620631184087	684864844212285	481186673401243	0.0282644117443719	1
AKR1A1	-0.304024472100452	624296411976293	481175024397163	0.0282663223619057	1
C5orf51	0.289773100852055	546181028094869	48088702739126	0.0283136011081602	1
FAM107B	0.267442405489819	650526821573861	480714296962498	0.0283419967073108	1
FBXO28	0.308859884276817	537250558228384	480540416501715	0.0283706113008723	1
LPAR3	-16555862157364	0.135596464987084	48051433126835	0.0283749066037389	1
NAT6	-0.38695113044047	392546810939328	479526161847375	0.0285381222016647	1
PLA2G4A	-199971886091395	-0.649310404736733	479379586287223	0.0285624151369114	1
RP11-317J10.2	-14860991054408	-0.36028292586549	479350864435088	0.0285671779208961	1
ZNF442	12061000779611	0.133216302906841	479032937063392	0.0286199532962107	1
MYO3B	-100408688449265	0.519894990503473	478933519161934	0.0286364773137264	1
SP5	-118134421571571	102620095955305	478861620453804	0.0286484336185868	1
ALDOAP2	-0.431919305216232	407136849968804	477896110596345	0.0288094963022719	1
CTA-363E6.1	-190699837184813	0.158967700065629	477813190791465	0.0288233725563668	1
SPSB3	-0.568416327736227	219881369525452	477765434800396	0.0288313674631385	1
SLC38A7	0.328917861432946	492686984033995	477167531836851	0.0289316589990112	1
PHBP4	150074651301992	-0.463341304148131	477034142636142	0.0289540830645745	1
RP11-779O18.3	-217096025826694	-0.820203290423401	477033880173328	0.0289541272050473	1
RP11-981G7.1	150071548286463	-0.462735717428858	477018792302982	0.0289566647707933	1
RP11-354G16.1	150068346745035	-0.462819958500931	476998898521359	0.028960010976606	1
AC079781.8	150063281131251	-0.463566283668699	476963919256822	0.0289658955914819	1
PSMD12	0.304043553203643	562059978643592	476812416420063	0.0289913975229393	1
CTD-2282P23.2	229048799693961	-0.776439723345489	476768226727919	0.0289988402192617	1
GPCPD1	0.353327471933727	500367517782508	4764297784057	0.0290559097580421	1
RP4-569D19.8	-148801358014871	-0.35964804192589	476183756419865	0.0290974676632464	1
RP11-44N21.1	-0.891607537089717	0.466644240893217	476071664216714	0.0291164227407527	1
RPL29	-0.319130986155436	750488070790309	47519366671325	0.029265339933822	1
BHLHE40	-0.717702147670665	376976793558519	47494230015493	0.0293081201238229	1
PPM1K	0.391182007675185	601660442548206	4747326391037	0.0293438522534164	1
TSTD3	-0.78960078985666	0.894796405422051	474629108958541	0.0293615134290046	1
RP1-168L15.6	-0.782317950790876	153822718916576	474399769085312	0.0294006758870475	1
TXNP4	-217087065244541	-0.819836313832732	474166172896481	0.0294406210967503	1
PRSS57	-199220335717472	-0.650409350693769	473393182059449	0.0295732069294133	1
STIL	0.384118872092698	461629913258514	473234528641371	0.0296004965143216	1
RP3-510D11.1	-109663061281542	0.202716525592445	473196803992152	0.0296069892983475	1
LGI4	-0.396118325052231	39496690476358	472833230804854	0.0296696399340906	1
RP1-153G14.4	-0.670513075281282	142906846178609	472663111223114	0.0296990022193658	1
GJB6	-217217929477397	-0.819744595892178	472579298855153	0.0297134791893277	1
GRAMD1B	0.415533388979909	468721533500658	472299705856984	0.0297618266830732	1
GABRP	-148065301226921	0.640175931892453	472101185305522	0.0297962048036843	1
RP3-417G15.1	-0.411214602263837	375365792896199	472059594336535	0.0298034124187439	1
RP11-522N14.2	-217198095939459	-0.819632622250881	471706262876494	0.0298647172312918	1
AC078852.2	-217523480284753	-0.819772453666829	471624229713599	0.0298789691888285	1
NACA2	-0.346971443233946	559716194791682	470935938222138	0.0299988284393993	1
NCAPG2	0.368201677028863	542907310002222	470490862496193	0.0300766006908804	1
AP000654.4	265610429377099	-101257078317167	470378901311309	0.0300961977740555	1
HMGN1P13	-191515914267292	-0.496613430456771	470001861704274	0.0301622906772839	1
HNRNPA1P34	265326787717999	-101271543145558	469695766688443	0.0302160586405618	1
SPTLC3	-138293581129507	0.331175131744552	469619773789237	0.0302294228550609	1
RP11-313P18.1	265282136873263	-10127369299482	469590859713835	0.0302345093414223	1
RP11-661G16.2	265282136873263	-10127369299482	469590859713835	0.0302345093414223	1
ATP1A2	-0.402746940083002	737486844658544	469589846820929	0.0302346875429883	1
AC017076.5	194011832201467	-0.650288339277887	469410928368963	0.0302661824336427	1
RP11-20O24.1	265196730825123	-101278119560099	469384008154194	0.0302709241389976	1
CTC-510F12.2	-104486719217352	0.369337112657234	469342784382844	0.0302781867622159	1
RP11-252A24.5	265152086416925	-101280269330396	469279187319256	0.0302893945762159	1
RP11-47G11.2	26508180076596	-101283901057803	469109288333373	0.0303193573624401	1
TMED11P	26508180076596	-101283901057803	469109288333373	0.0303193573624401	1
RP11-956A19.1	26508239030194	-101284030222759	469107545789221	0.0303196648313863	1
AJ003147.11	265060476706476	-101285041303589	469056995137002	0.0303285858226404	1
OR52H1	265014266637483	-101287491016937	468944118745708	0.0303485157053376	1
LINC00458	264998566077476	-101288156519341	468909086797098	0.0303547038541071	1
PDCL3P3	264996405475519	-101288327380618	468902685497537	0.0303558347410258	1
RNU6-190P	264951770614067	-10129047702879	468797997036287	0.0303743357831307	1
RP11-61L19.1	26495235764132	-10129060619193	468796251877631	0.0303746442954359	1
RP11-619L19.1	264949609761139	-101290647888265	468791597020835	0.0303754672054177	1
VSIG4	264949609761139	-101290647888265	468791597020835	0.0303754672054177	1
HNRNPA1P50	264928286916343	-101291788093421	468739344442004	0.0303847062849074	1
MIR6821	264882079821763	-101294237719121	468626556267077	0.0304046589986081	1
RP11-462L8.1	264882079821763	-101294237719121	468626556267077	0.0304046589986081	1
PRAP1	-0.810769268116042	154768827350877	468603729682362	0.0304086987811782	1
RNA5SP260	264866382882858	-10129490319483	468591555887529	0.0304108534927397	1
TRAPPC13	0.337783678513168	417971788720082	468590837881958	0.0304109805817393	1
ATG12P2	264816128149296	-101297527467713	468469724904361	0.0304324258432343	1
FAU	-0.28518411814723	692045793403385	468467812923687	0.0304327645206489	1
CTC-559E9.13	264813966500183	-101297698321863	468463328542491	0.0304335588739191	1
MZT1P2	264813966500183	-101297698321863	468463328542491	0.0304335588739191	1
AC005330.2	264798271461933	-101298363783851	468428344439576	0.0304397566218304	1
AC006461.1	264798271461933	-101298363783851	468428344439576	0.0304397566218304	1
ARL5AP2	264798271461933	-101298363783851	468428344439576	0.0304397566218304	1
RP11-9H20.2	264798271461933	-101298363783851	468428344439576	0.0304397566218304	1
RP3-467K16.7	264798271461933	-101298363783851	468428344439576	0.0304397566218304	1
RN7SL292P	-29730578617117	-0.961125475249451	468418167026676	0.0304415598889347	1
AC004549.6	26474427781835	-101301458871259	468292024796501	0.0304639194250147	1
RASA2-IT1	264730163668445	-101301824307874	468265200791322	0.0304686763624706	1
SNORA42	264728584299225	-101302124318728	468257057120628	0.0304701207046483	1
RP5-928E24.2	26471289147572	-101302789763325	468222093326277	0.030476322611607	1
HSP90AB3P	-0.315104046443532	735446695732024	468204773624204	0.0304793952821412	1
RP11-326L2.1	264666107704877	-101305110086991	468111199711416	0.0304960017202851	1
SRCIN1	264666107704877	-101305110086991	468111199711416	0.0304960017202851	1
CTD-2666L21.2	264660478453007	-101305584774156	468093981748161	0.0304990583966559	1
IGBP1-AS2	264660478453007	-101305584774156	468093981748161	0.0304990583966559	1
RP11-567B20.2	264660478453007	-101305584774156	468093981748161	0.0304990583966559	1
RP11-697E2.12	264660478453007	-101305584774156	468093981748161	0.0304990583966559	1
AKR1B1P1	264644787535293	-101306250205032	468059034218864	0.0305052635554393	1
GS1-5L10.1	264644787535293	-101306250205032	468059034218864	0.0305052635554393	1
RP11-727A23.5	0.58095553334194	234865133050248	468037117902493	0.0305091556099259	1
RSF1-IT1	264614276792493	-101308034221453	467981371781764	0.0305190577334685	1
RP11-506H20.1	264598006730674	-101308570484591	467948187436161	0.0305249538238577	1
ECT2	0.323971919284564	603402933053806	467925420974018	0.0305289995841867	1
PRSS54	264512637801331	-101312996221645	467742184675179	0.030561582324451	1
RP11-1017G21.3	264512637801331	-101312996221645	467742184675179	0.030561582324451	1
RP11-401N16.1	264483711971628	-101314480179326	467672720761265	0.0305739437439398	1
QSOX1	-0.280238014376011	586675543027981	467668669672941	0.0305746648143725	1
OMP	-217721023362074	-0.819386622946825	467660324515549	0.0305761502602908	1
RNU6-1153P	264444544382456	-101316456471943	467579324642157	0.030590572224252	1
RNU7-3P	264414032825562	-101318240396082	467501748004851	0.0306043913322275	1
AC108479.3	264374866498079	-101320216649379	467408391200767	0.0306210300679791	1
RNA5SP496	264374866498079	-101320216649379	467408391200767	0.0306210300679791	1
RMI1	0.324802043523145	517698579236094	467286593366026	0.0306427519525	1
CTA-212A2.3	264291097560763	-101324342125461	467210803849901	0.0306562766480179	1
DHPS	-0.300336152712595	639391654320789	467103575688773	0.0306754222252688	1
NXPE2	264215984348768	-101328275176297	467029088959089	0.0306887291604467	1
C12orf79	0.94797633435528	0.933896482799741	466964518886444	0.0307002693705191	1
AC022210.2	264176824691936	-101330251321406	466935845695581	0.0307053954033087	1
YRDCP2	264158981879762	-101331087483284	466894634902312	0.03071276440158	1
RP11-20J15.3	264146311610006	-101332035121525	466858383381041	0.0307192481451929	1
RP5-1173A5.1	264130634530054	-101332700448112	466823558180785	0.0307254781290263	1
RP11-1072C15.1	264083874570631	-10133502039255	466713063608488	0.0307452535541679	1
LA16c-306E5.1	-0.455005123980992	364993244341152	46668787925019	0.0307497627037114	1
SMCR8	0.338919235027269	47658198513949	466662592115935	0.0307542909485877	1
RNU4-50P	264062559588144	-101336160331049	466661076483818	0.0307545623795744	1
AC007392.4	264044719155125	-101336996465206	466619895907818	0.0307619382679396	1
DEFB135	264044719155125	-101336996465206	466619895907818	0.0307619382679396	1
RP11-791G16.2	-0.574432589815693	226951975084772	466413308014997	0.0307989682481891	1
SNORA71D	263930464258068	-101342905260837	466345345779901	0.0308111603403239	1
CXCL8	263891313558539	-101344881249074	466252265648098	0.0308278666265865	1
WNT10B	-0.871574000462294	107542596937389	466198111658919	0.0308375906841547	1
RP11-57H12.2	2638162172431	-101348813870182	466070984455336	0.0308604306060695	1
CTD-2286N8.2	-168081344827798	-0.57143061112083	465728620232778	0.030922028192212	1
CTD-2024I7.18	263662834215593	-101356698155357	465703861890043	0.0309264876389072	1
PAMR1	-0.690159278748767	251835231958835	465664962710349	0.0309334954729177	1
PCDHGB8P	-100319596026635	0.289594440055401	465559569929164	0.030952490702305	1
RP11-546K22.3	-139245397181972	-0.39311245970646	46517926276525	0.0310211357020508	1
GYLTL1B	-0.699122446242557	172778045368861	464767937293294	0.0310955582096727	1
RP11-1072A3.4	-127792894531549	-0.119391158675476	464662709667122	0.0311146272943465	1
C1orf177	-132284457320245	-0.0104942933112138	463946397843766	0.0312447600271782	1
RP11-635O16.2	161605619922588	-0.572241448473434	463768065622457	0.0312772459015903	1
AC078899.3	161599143294238	-0.57235290829821	463732482973035	0.0312837320268754	1
RP11-365D9.1	161596414687799	-0.572091878009158	463719212745455	0.0312861513278518	1
CTD-2024P10.2	161590536678758	-0.572440720749431	463685540530019	0.0312922909999871	1
CTC-336P14.1	161588307958517	-0.572874258834461	463671088140093	0.0312949265828643	1
SIX1	16158669756108	-0.573026773130326	463661545610006	0.0312966669153049	1
DENND2D	-0.943776272687381	0.639325283403649	46334556046793	0.0313543522063279	1
GOT2P3	-0.634036365424001	159106729044187	46329451385991	0.0313636815209187	1
DOCK7	0.282229180369319	650747631343207	463262625066341	0.0313695110090003	1
CDC20	0.367850911367478	566761046282537	46316857824135	0.0313867099902333	1
RP1-93H18.1	-10501576095237	0.0382624186315164	462946834659163	0.0314273006927776	1
RP3-355L5.4	0.93120859081224	0.348848215866941	462815346329534	0.0314513958103516	1
INVS	0.321442542271008	501418140248887	462357100194573	0.0315355197218398	1
RP11-181K12.2	179586228740385	-0.691355412875585	461999665770711	0.0316012997585825	1
RP11-665J16.1	179580400752712	-0.691150821360724	46197314996915	0.0316061852638858	1
RNA5SP435	17957854864483	-0.691319289083256	461963501338208	0.0316079632083363	1
RP11-886P16.10	179575338239291	-0.691350606283286	461948140043486	0.0316107940354509	1
RNMTL1P1	179568042113932	-0.691612689436253	461912232389462	0.0316174122413223	1
GATA5	-111359900515661	0.671178618998766	461768151696002	0.0316439825606271	1
FAM133CP	141904683518571	-0.361716478917738	461470610072428	0.0316989267905604	1
RP11-829H16.2	-0.371798472135412	468330414155819	461419212615218	0.0317084279559337	1
CEP135	0.366109919523607	444241547874271	461402199616981	0.0317115735774852	1
QARS	-0.288893204182477	76799690050934	460880347041205	0.0318082199464543	1
SH2D5	-0.506336338525758	411384065636213	460442049706288	0.0318896294551393	1
SMC2	0.285843911130957	560487482828931	460112627355699	0.0319509595825644	1
ATP5G2P4	-0.329976423091484	482046925585081	459430087379321	0.0320784233403612	1
SRSF5	-0.227261070372232	91249150232982	459285458165394	0.0321055007953222	1
FAM167B	-0.705929116940539	140089496156337	459216692399628	0.0321183834754294	1
NLGN1	0.32674258380035	504169459323994	459169019451645	0.0321273177623863	1
CDK3	-11651401880036	0.0884940610953874	458623775166052	0.0322296855249531	1
SLC46A3	-0.717073032192135	124654763293335	458322249573721	0.0322864420666413	1
TOMM20	-0.29500914205044	834930957179152	457932167001223	0.0323600226263401	1
KCNC4	-0.300292280041314	547216046527362	457599904888412	0.0324228346617076	1
MED8	0.35939239729061	481173131872854	457407323884533	0.0324592991226699	1
IGF2-AS	-0.70988722590502	163124824840165	457190311809719	0.0325004408189227	1
RP1-240B8.3	-17718719346702	-0.392117054556874	457183700506354	0.0325016950606412	1
RP11-15A1.3	-0.697217169815218	108815014040243	457054816452212	0.0325261559728798	1
SNAI2	102849668512869	0.201556160114027	456945135706619	0.0325469874247975	1
RP11-832N8.1	-0.338350575201697	502563123889204	456648024687086	0.0326034871448542	1
PCAT6	-0.444594714351538	35340461150706	456346469680019	0.0326609366663981	1
RP11-1336O20.2	-213268391383526	-0.609693956967313	456055409928324	0.0327164869702991	1
RP11-407N17.6	0.6425863368237	147369496803821	456052813288879	0.032716982996489	1
SHCBP1	0.527630138364317	305849018426408	455919769025972	0.0327424084487531	1
CLK1	0.301648307301902	696108537927405	455629643192904	0.0327979245830258	1
RP11-723O4.9	104006621920793	0.0617200098522052	455195480802903	0.0328811860548876	1
GRPR	0.864042790714755	0.851413376860996	454403715786043	0.0330335955444521	1
FRAT2	-0.447505348425335	382652448607935	454343440711929	0.0330452282731125	1
GPX1	-0.302971471452458	608440119701707	454187820205327	0.0330752818857919	1
CTD-2011F17.2	-122963487100009	-0.234456860189553	453955344334184	0.0331202310803628	1
TF	-0.578686870778799	241954956491307	453844110901852	0.0331417606186821	1
AP001258.4	0.656255758022487	16382371029997	453815061837449	0.033147385552122	1
SFTPA2	-0.816099811920194	0.624273479691977	453747929611184	0.0331603885571257	1
SLC38A1	0.249307258944057	876458739948964	453239155058056	0.0332591076973955	1
CDC20P1	0.424792000573169	409455557844562	452993651044157	0.0333068533733913	1
ANG	-0.7407275913395	0.909529913552045	452794695808251	0.0333455987510565	1
RP11-680F20.11	-0.998101314390342	0.290077017416207	452743566297222	0.0333555635290229	1
RPL13AP25	-0.441607634268371	362792817408007	452572373147131	0.0333889505056008	1
RP11-53I6.1	-0.638822220279428	165638357048072	452490869943756	0.0334048579477505	1
NKX2-5	-0.659076276642948	140088929518412	451872603125382	0.033525786709525	1
CTD-2616J11.16	-168055599185858	-0.571335365913333	45185827909279	0.0335285938068123	1
SLIT3	-102122161729147	290150786665785	45185636541833	0.0335289688504101	1
MIP	-114965833556931	0.289990243230749	451798318632458	0.0335403469933205	1
ARHGAP10	-132389600823304	154822986371525	451777304257803	0.033544467157427	1
FUS	0.248100794578612	914458819232892	4514965354663	0.0335995665899703	1
C10orf12	0.367123565229801	434129953912097	45142450237126	0.0336137179505167	1
FGG	-215885451962912	-0.0880478347396962	451188605943948	0.0336601049112367	1
COX7C	-0.289419184286353	713752782311797	451047205699126	0.0336879420838819	1
CTB-175E5.7	-127897958224194	-0.118432843280039	451022297455621	0.0336928482093186	1
JHDM1D-AS1	-0.718030185864464	10005948193077	450871582914557	0.0337225500713638	1
C11orf1	-0.489074136766769	31357668308142	450860137689516	0.0337248067408179	1
RPL10P3	-0.576044555888717	201460695040917	450779235396751	0.0337407628482905	1
DIAPH3	0.546707745319402	315606697581952	450686110568915	0.0337591393344222	1
IFIT1P1	179579445555573	-0.691032785412382	45066546230912	0.0337632153081254	1
FOXP3	-104839789071583	0.111846218513528	450523392542388	0.0337912738741824	1
RP11-392O17.2	-0.767793061064126	0.809690129703935	450361465501882	0.0338232839358343	1
MTERF1	0.38875774014814	376050330941052	450299452370464	0.0338355512052318	1
RP11-192H23.7	122706422151136	0.0626708881552372	450256473749674	0.0338440558469404	1
AC132812.1	0.933243939071338	0.406872254607185	450089783446776	0.0338770617872108	1
FAM195A	-0.374809887613423	444855350496433	449957520144914	0.0339032748534857	1
TBCEL	0.289112126104227	524063997945614	449944326553901	0.0339058908339343	1
CTTNBP2NL	0.279767391828529	622858324163017	449824107947315	0.0339297370910387	1
CTD-2012K14.6	0.900766432453192	0.553097515393308	448936303898498	0.034106383196668	1
RPL35	-0.320713793099061	742967509452723	44876030728045	0.0341415151990866	1
CH17-140K24.3	-139259957028025	-0.392702839216652	448758539237216	0.034141868323261	1
MARVELD1	-0.343017004061599	567468801865422	448221183839342	0.034249369251625	1
COL9A3	-0.364644946249821	57007236235112	448087811888483	0.0342761058144767	1
SMOC2	-158885788993325	0.640752973968802	448020323986736	0.0342896431669262	1
RP11-81A1.6	-0.441143006337374	371682181687798	447674457579282	0.0343591080418638	1
ZNF483	-0.447131056090829	376076787962334	447610836072189	0.0343719019915066	1
RP11-571F15.2	-185833197119803	-0.689826878097555	447017979013014	0.0344913621199896	1
ZWINT	0.451791839313855	500464827135324	446286478767343	0.0346393571682113	1
RP11-677M14.5	-0.807968664203343	0.750377649538777	446276981178895	0.0346412830534086	1
AC068831.6	-123016788721289	0.112732975832417	446256923665848	0.0346453506081975	1
HYPK	-0.515997541914618	314268275967279	445803829435596	0.0347373688373504	1
AC073283.4	-0.469496253579633	311072353766818	445650489371704	0.0347685682878493	1
MTND5P1	-0.666664560724375	156640734692204	445314630018201	0.034837006578626	1
RP11-83J16.3	127742908729924	-0.297405609650313	44503121822118	0.0348948671815071	1
AC010287.1	1313753312395	0.012829290902106	445022461092122	0.034896656613551	1
RP11-288L9.1	211947028391441	-0.820426650957354	445011288366078	0.0348989397880806	1
LINC00462	-0.967338062937873	0.554686959252534	444907120422402	0.0349202342873139	1
PRKAG2-AS1	-0.873378839790671	101223877470132	444415706851979	0.0350208747611165	1
ZC3H12C	0.297911723688088	612537948768298	444406206775944	0.0350228233428946	1
PXDNL	0.931042228339754	0.348001116961646	444332702903502	0.0350379037192233	1
RDH12	211982975861071	-0.820368508304709	443948048882697	0.0351169318572098	1
RIBC2	0.786555782610085	0.686180336891363	443875549160854	0.035131847976291	1
RP11-480I12.7	0.841933443560256	0.621523311207443	443162845457244	0.0352788331529079	1
RP11-689B22.2	211913154403355	-0.820235992283663	443124802959148	0.0352866969474133	1
MICU3	0.442044159151842	422564094667691	442881767052804	0.0353369783826867	1
ZKSCAN2	0.257206593867852	60074864934583	442850285667155	0.0353434970132116	1
RP11-166B2.3	123156818187207	0.0618637841593872	442540724119537	0.0354076627985124	1
NDUFS5	-0.273443775636797	627958026569744	442479052555504	0.0354204606046677	1
C1QTNF6	-0.292654651311982	572565170859259	44243885316698	0.035428805206367	1
RP3-508I15.19	11897091108113	-0.0388967559933912	442050898267792	0.0355094427825425	1
DHRS2	21229832018931	-0.820259012313684	441972215937058	0.0355258205451991	1
SNHG19	-0.455372239034872	323343134668953	441562900591595	0.0356111473023196	1
PNO1	0.395593006110668	372518922456607	441109092065173	0.0357059999050165	1
S100A4	-0.646705573969042	294650388370983	44070864009661	0.0357899197671288	1
CCDC78	-0.374275509785623	488545655128445	440663443286416	0.0357994042929725	1
RPL34P34	-0.918586287833234	0.371013623917256	440650539139281	0.0358021127038003	1
ARTN	0.639532572715954	173397130372626	440501006775413	0.0358335132237723	1
EGR1	-0.688179775277062	666210790842427	440303540827443	0.0358750235499283	1
CTD-2161E19.1	-0.366798786230983	398648267610177	439969557318193	0.0359453464999491	1
FGF7	10207277240825	0.445961626332602	439764796372415	0.0359885319059504	1
HNRNPA1P4	-190112137402255	-0.498616953440925	43889040915027	0.036173557757597	1
ANK1	-0.45353527492604	432664938607739	438729862023058	0.0362076385901762	1
ZNF507	0.271600869570663	589336068738103	438635648051994	0.0362276539131075	1
RP11-403A3.3	-223744339789565	-0.572232087853106	438490805604096	0.0362584476137411	1
OSTCP4	-0.73536344564076	107551860252069	438488714399426	0.0362588924072721	1
RP5-1184F4.7	193348495672928	-0.650893843335904	438387282920066	0.0362804734647919	1
ZNF235	0.498045530718857	269743352082074	437681848294411	0.0364309376151049	1
RP11-456I15.2	291521007280703	-0.96269174878392	437526085824468	0.0364642485899726	1
EGFLAM	-145716305938751	-0.497875197441318	437161643395771	0.0365423119859459	1
RNA28S5	-145714512211334	-0.497408988480159	43715397684426	0.0365439560354093	1
NDUFB11P1	-145714702003844	-0.497972533293109	437152041637596	0.0365443710419891	1
RPL18P11	-145710601760729	-0.498116640696218	437128060372264	0.0365495142525115	1
CYCS	0.264384101299915	58072139473571	436965611485363	0.0365843742770839	1
RP11-435O5.2	160416867162865	-0.428109567045959	436613846227052	0.0366599791951763	1
RP11-54O7.3	-0.453449606202641	470408950023915	436412388672678	0.036703352130288	1
PTGIR	-122921174372802	-0.234958763970169	43630631627218	0.0367262106463135	1
SLC39A4	-0.938427876555953	0.53790805881901	436186572208475	0.0367520333077588	1
RP11-647K16.1	124120984886816	-0.205455938720395	435441914041289	0.0369130452593699	1
NDST3	0.475022114663383	352278158705274	435086119423491	0.0369902367356098	1
TOP3A	0.27136619524285	578470169244723	434827811971047	0.037046383774269	1
RP11-460N20.7	-0.999075137956638	0.225003926996636	434690437071233	0.0370762806407503	1
CRYBB3	-104994975260282	123712453614865	434671975938242	0.0370803002583415	1
NECAB2	-0.449883446443475	513212621465975	434602781961397	0.0370953702061481	1
SH3BGR	-0.57051460881093	210030514143295	43428637393587	0.0371643633642085	1
SNORD125	193771323113507	-0.650292266781347	43426534321895	0.0371689538987016	1
ZMAT3	-0.44956301194826	771111652155061	434264712033107	0.0371690916816144	1
WNT1	-137524762789015	161010823259818	434261365850684	0.0371698221358948	1
MT-TE	-0.721904084228573	110026420399477	433999037469552	0.0372271338820211	1
CTD-3037G24.4	293230105707289	-0.962129723638205	433937540360695	0.0372405827460766	1
RP11-153I24.4	-185580894360687	-0.690734636237377	433890585950826	0.0372508546790034	1
RP5-1029K10.2	-185611984196276	-0.69072635296598	433710466078715	0.0372902859529881	1
FBXO30	0.282281369209083	599334955937039	433460611817783	0.0373450556630933	1
RP11-773H22.4	-145738851228837	-0.496955693147153	43344551386852	0.0373483679322666	1
RHOXF1	-0.711627689321414	0.895093900897348	433229435958294	0.0373958059983862	1
CEP70	0.317572328270183	454958299596576	432915233950471	0.0374648990296847	1
AC092798.2	11400976748021	-0.148197963905885	432739603043125	0.0375035785299046	1
RP1-310O13.7	-0.96446096522523	0.448934848387854	432707340446711	0.0375106883248561	1
ZNF35	0.338635859040913	418854952434155	432667281148391	0.0375195182651716	1
SNORD14A	-0.883398471809515	0.409790047148879	432663498782783	0.0375203520932907	1
G0S2	-0.724331134941123	133051201512627	43263295245463	0.0375270867882729	1
PKMYT1	0.43808257648119	420692776963697	4324082031569	0.0375766772963412	1
AK4P3	-234890475064615	-0.775071087999688	432051956491631	0.0376554231653913	1
RP11-434D12.1	0.840017405658592	0.622543142793767	431753016549113	0.0377216351938269	1
FDXR	-0.463033262969665	433706486488842	431719582195037	0.0377290481299776	1
PNMA3	-0.355823694658367	495778484171354	431634993334089	0.0377478096632598	1
SPATA18	-0.532084914966112	360088271103569	431006482199629	0.0378875179222719	1
RP11-733O18.1	194269601598158	-0.649891663463607	43075654975279	0.0379432245023215	1
HYMAI	-295190358330715	-0.961829874948933	430234883357259	0.0380597736600412	1
AC092835.2	0.466001062060832	31030969275755	430204107522241	0.0380666612154231	1
SRPX	-0.859970103946004	100100682587363	430153141333355	0.038078070194924	1
UGT2B11	-297463532129359	-0.961125475249451	430123438349521	0.0380847209761875	1
RP11-950C14.10	110775595957973	0.0121627066521104	429860574719755	0.0381436317391874	1
BARX2	-18589330655033	-0.690431748370598	429685132352559	0.0381830035312917	1
NPDC1	-0.308462265281179	745360272351795	429589420183951	0.0382045006750203	1
TRNT1	0.32748087781683	439536824769229	429516895818936	0.0382207982397863	1
CYP2F2P	107658837981319	0.221897408626165	429363711168895	0.0382552456169963	1
ALDOC	-0.425877205606178	475590240674499	429211637075414	0.0382894754491476	1
FBXL18	0.364729158356816	432254138041421	429161328130092	0.0383008063817786	1
SIRT1	0.271791053616111	551893271175416	429154294492717	0.0383023908268304	1
KLF3-AS1	-0.505878279387124	334441375354529	429090227627301	0.038316826128768	1
RPL12	-0.316868102496315	692950425411876	428584238604066	0.0384310342237713	1
CRYAB	-100326103171626	206331702728375	42827746248061	0.0385004511774642	1
C17orf82	169354728715352	-0.394830625765235	427415484533615	0.038696203073811	1
RP11-1148L6.8	-0.531625150945902	225861441332663	427092698976262	0.0387697747498574	1
GDF7	-146154243955737	309276233040273	426988417172522	0.038793574766279	1
ELFN2	-0.387041088781415	549105924163089	426973943101434	0.0387968793636163	1
CDKN1C	-0.638767076505043	152866840655107	426569713255059	0.0388892890383128	1
NACAP1	-105140429909518	-0.0379688316983132	426447076292914	0.0389173702897053	1
CDH3	-0.319640227850482	480801702468709	426178935187341	0.038978842990448	1
DNAJC15	0.340027228350528	435544478235639	42590444242129	0.0390418773295629	1
COL18A1	-0.394686189811944	82239388674867	425710657946584	0.0390864422409939	1
AC072052.7	-185892672057377	-0.689942825041224	425485932596243	0.0391381894908381	1
HMGN2	0.282222603798565	609830585782861	425272337500609	0.0391874403973971	1
DGAT2	-0.694109509237744	134033817752187	424735545594495	0.0393115014398414	1
UBA52	-0.280838450285714	765863110839211	424587517207921	0.0393457855457516	1
AC007000.11	292507609660074	-0.962367502083735	424508459185695	0.0393641086216041	1
ITGA1	0.710323652980797	164538011841148	424189992215639	0.0394380096010395	1
TOPORS	0.300364727690669	524501797928219	424067091165829	0.0394665679761453	1
SEC62-AS1	-104848304622814	0.11121961283004	423384075054011	0.0396256754587068	1
AHSA2	-0.27036739471719	726816044470184	422694608715399	0.0397869682093672	1
RPS19P3	-0.363131517622745	448764244732469	422566228522884	0.039817077285597	1
CRYBB1	-146102854998626	365100663609464	422550465824795	0.0398207757674194	1
ESR2	0.683570371491954	211105684371656	42214886648756	0.039915126754533	1
RP11-50C13.1	-0.970779388487405	0.501326200700024	42210781498613	0.0399247845235068	1
RP11-400F19.18	0.583458895430215	187292002148505	422087609097736	0.0399295390577664	1
IARS	0.292106839119652	719038024836548	421342757488406	0.0401052212469964	1
FTLP12	-148300356995246	-0.360604095705053	421306571231464	0.0401137768456514	1
RP11-394B2.1	0.775527557476892	0.80851096909103	421301150433801	0.0401150586620804	1
PMEPA1	0.286005971310259	525570163943161	42126591734136	0.0401233910219231	1
TRAPPC10	0.273835209592303	564022225328309	421213215008132	0.0401358581159911	1
BBC3	-0.336672628508745	600972061504862	421105540842185	0.0401613418101257	1
LINC01330	146535153808993	-0.119188874528258	420888140199619	0.04021284670231	1
RP4-635A23.6	0.733411134028877	0.974621848066541	420217420616155	0.0403721858074736	1
NIP7P2	-12561242992738	-0.328079872146931	420095930251663	0.040401118419905	1
ATP1B4	-125612020491126	-0.328114416295061	420093145365078	0.0404017818884894	1
RPS3AP49	-168097723188766	-0.571053219497162	420030421559484	0.0404167281752289	1
CLIC4	0.291475948851196	760664004023691	419881612954015	0.0404522106024182	1
LINC01114	108328950578518	0.750110544584683	419680693598503	0.0405001703856756	1
RP11-478C19.2	132577718950058	-0.394028036291311	41962900609974	0.0405125179282727	1
RP11-506M13.3	13257803899623	-0.394898885675312	419626657817986	0.0405130789993318	1
EHHADH	0.679138234214962	120099297109283	419318004330918	0.0405868961149791	1
USP1	0.280314124335995	655891374341378	419032711075188	0.040655252019713	1
RP11-122K13.7	-0.927401901231842	0.428520208926967	41896823220435	0.0406707178155477	1
RPL31P2	-0.492851967039359	310042118459537	418347504455988	0.0408199209250599	1
RPH3AL	17956301700217	-0.690847064102084	418292570876527	0.040833152855601	1
IL12RB2	127662141086965	-0.29701442455827	418113691012706	0.0408762711273121	1
LINC00277	173761587971879	-0.534937147016481	417935875688416	0.040919180184957	1
AC004893.11	0.494063380480922	314910934835618	417901449468331	0.0409274931256022	1
PDK1	-0.50536222703894	591365365461477	41763571422142	0.0409917202450051	1
SLC1A5	0.308995817144634	568717203576782	417183050768507	0.0411013709907726	1
BNC1	-121007126779161	0.180287850793224	416981163546428	0.0411503743509616	1
COL13A1	-0.710306646318022	202492249632443	416706779398262	0.041217073024037	1
NIPAL1	-0.724963370784326	0.750440631715569	416668029510379	0.0412265016873666	1
RP11-441F2.4	206837570235439	-0.611102290115762	41602657755785	0.041382910040942	1
TKT	-0.257813385346386	865597405673594	416013670201936	0.0413860636943461	1
RP11-147L13.8	-0.71889175290033	194258173604187	415887191810652	0.0414169795119819	1
RNU6-890P	292298494542962	-0.96243300654771	415697573986954	0.0414633743110756	1
RP11-276H7.2	-134498920323108	-0.296149452722027	41536492086014	0.0415448982726735	1
ABCF3	0.287331970587133	538655493446185	414956226686837	0.0416452883650361	1
CTD-3138B18.5	0.482892202134084	280066327719137	414880054150992	0.0416640272600691	1
RP11-390F4.2	-0.635753762509954	130982267192785	414652039218278	0.0417201732533421	1
RP11-25H12.1	-0.993877265089733	0.157582831692741	414580779798298	0.0417377363469365	1
FSTL3	-0.382727057348768	391652574554496	414515119745398	0.0417539262584904	1
LINC00703	293157627421676	-0.962164199527111	414469883812366	0.0417650839987938	1
RP11-15N24.4	0.764166346222809	112210378160531	414320126715442	0.0418020449312005	1
LAMTOR2	-0.322005777771151	441343489359735	414042674806892	0.041870612548728	1
IRF6	-133885136200815	0.735145552752469	414035093120009	0.0418724878944093	1
BCL10	0.401661675684808	379672985195557	413941340290602	0.0418956851429326	1
RP11-265N6.3	0.523822343479968	215517174051187	413732203828396	0.0419474804228232	1
EEF1DP3	160195620975965	-0.427645465489706	413702160033442	0.04195492667313	1
ARHGAP9	166881863859707	-0.148241074279421	413656739044058	0.0419661867452693	1
RP11-25B7.1	-155112012284624	-0.610212900708956	413617887319709	0.0419758207864502	1
XIRP1	-155111682215451	-0.610034719487859	413617144212694	0.0419760050769475	1
CTC-429C10.2	-155111166902816	-0.609907988705289	41361523139288	0.041976479460064	1
RP5-875H18.4	-155106251412421	-0.610529100088968	413587825014961	0.0419832769149531	1
RP11-290H9.4	-155104668077687	-0.609864931383896	413583318846052	0.0419843946662547	1
RNU6-807P	-15510437004646	-0.609879342182075	413581774259677	0.0419847778067666	1
AC004066.2	114045573951424	-0.147842333299252	413510766607537	0.0420023954922289	1
PLK1	0.274731265399841	597567872945597	413413036499701	0.0420266559834727	1
RP11-967K21.1	0.787220677319205	0.68659392997384	413204075157003	0.0420785779012841	1
TPT1P9	-0.341037866898065	535076135471241	412577157273331	0.0422347570071884	1
MIR149	0.760098356543565	0.987356484517461	412460910979938	0.0422637834283767	1
NAP1L4P3	-0.318529877975798	511848595373285	412431904074052	0.042271029651714	1
AP1M2	-138547852488395	0.180588804705119	412407827901792	0.0422770451188667	1
MIR7845	29130900716726	-0.962747165469173	412103422344821	0.0423531789529012	1
RP5-890E16.5	121167681092753	-0.120940429002242	412029830783315	0.0423716063101873	1
LAMA5	-0.315658214141263	825798814227647	411934284376407	0.0423955437450773	1
RP5-1024G6.7	-112317363932405	-0.0913443291310613	411582431271096	0.0424838168539588	1
PTTG1	0.265059350063961	568320201144251	411118206364818	0.0426005776045412	1
RP11-63K6.1	120842723373436	-0.120836365358833	410944536580198	0.0426443452905914	1
ASCL5	-0.578941971999543	147523612564702	410858430418805	0.0426660630096706	1
CTD-2561B21.5	107924415814535	0.223770725891731	410646971149054	0.042719446683317	1
DEFB109P3	292618971088193	-0.962333080636404	410261411709485	0.0428169634332677	1
CTRB1	-21680797296744	-0.819911684032777	410182611554377	0.0428369225759499	1
CRYAA	-158510622853794	0.924847019683272	409602530488026	0.0429841516489251	1
RP11-1C8.6	-217617078996376	-0.819515776497592	40912312138143	0.0431062310066105	1
ADRA1D	-0.951448169878901	0.267356398865912	408955529752608	0.0431489934258716	1
ERBB3	-0.962652168231462	137072982831648	4086379277772	0.0432301546919845	1
RP4-694A7.2	0.88993063539614	0.389105885700316	408526249467336	0.0432587315523953	1
CD14	0.82837482271585	0.519718697212377	408491321957845	0.0432676730739586	1
IGLV5-52	229152766450803	-0.776379219295403	408471066386782	0.0432728594366126	1
NDRG2	-0.302416928127878	508605715092454	408288923967451	0.0433195257044992	1
SYNE2	0.290756684835821	991718970564501	407908932850252	0.0434170528086154	1
RPL36	-0.292778968218932	754631258051324	407891904361903	0.0434214286803375	1
RAB5CP2	0.743625585366742	0.906356407405755	40777769676407	0.0434507890091406	1
RP3-510D11.2	-0.798273625370049	188094972177486	407523175168823	0.0435162962219268	1
PKI55	0.440901778645118	443341588121597	407310071734777	0.0435712233913236	1
NPM1P19	-197448234687048	-0.865240994178815	407292603342613	0.043575729082944	1
AC002543.2	-197442626226032	-0.865509018126148	407271909499113	0.0435810673623216	1
RP4-647C14.2	-197442425722871	-0.865398439875715	407271613453119	0.043581143736704	1
RPS2P4	-197441941581221	-0.865411733014962	407269864066003	0.0435815950490488	1
AL353805.1	-197437564752324	-0.865044757982114	407255832158103	0.04358521522231	1
PKNOX2-AS1	-197435562651517	-0.865428852122877	407247386777109	0.0435873942476166	1
XG	-197434405067813	-0.865327734328366	407243691739611	0.0435883476545273	1
RP11-331F9.4	-197432533372903	-0.865180442172057	407237653187267	0.0435899057908216	1
CD300A	-197432285821389	-0.865517145328077	40723554745717	0.0435904491491482	1
MIR221	-197432372649185	-0.865670402114821	407235290273419	0.0435905155128105	1
LHB	-197431920506152	-0.865681334441984	40723365706075	0.0435909369492795	1
CTD-3032J10.3	-197428049190313	-0.865301772573802	407221451735901	0.0435940865640024	1
RPS20P4	-197426114550949	-0.865552004025868	407213738147346	0.0435960771983631	1
HNRNPA1P25	-197425456794783	-0.865372962256495	40721208527496	0.0435965037651301	1
RN7SL382P	-197423992646203	-0.865411847089228	407206795701164	0.0435978689069226	1
KRT18P6	-197422837405253	-0.865927671352109	407200840693153	0.0435994058388725	1
RP3-393E18.2	-197422837405253	-0.865927671352109	407200840693153	0.0435994058388725	1
ATL3	-0.373673298708474	398952353604621	407178846587297	0.0436050828062389	1
PFKP	-0.406416452235143	620513803814441	406820328117908	0.043697730867898	1
CACNG3	0.81367051801143	0.653047447179685	406309797981734	0.0438300192793004	1
CTC-459M5.2	-185359193684267	-0.690543564511243	406083404867532	0.0438888169961715	1
TSPAN4	-0.269896125829293	60021632052559	405964192425268	0.0439198116250445	1
PSME1	0.290502924439033	502613716989882	405937950393254	0.0439266375126064	1
LARP6	0.273578892716287	501273637173187	405062714090717	0.0441549383889695	1
AC007040.11	-129835112157774	0.0635667108753535	405043648162328	0.0441599255132687	1
SCN1A	0.770521198277977	305955235062573	404918606057942	0.0441926477977063	1
MAPK10	0.298645736791088	623921988328045	404767213329208	0.0442322999369603	1
PFDN5	-0.264364486039109	675427347935388	404355673028605	0.044340278192798	1
RP11-54O7.1	-0.433115958217449	394609569065793	404271366818199	0.04436243233066	1
RPL7AP34	-0.438636087914196	349949415130371	403742069861761	0.0445017884164979	1
LL0XNC01-131B10.2	-125605136417432	-0.327143361624403	403394997122924	0.0445934176547513	1
CTC-487M23.7	116146134970584	-0.23526838437864	40333564936418	0.0446091056858219	1
SLCO1C1	173218500900301	-0.121098896490051	403323302249643	0.0446123702614432	1
ADAR	0.2374916382926	87285473911773	403165427341389	0.0446541345444509	1
RP11-435O5.4	-0.914860394719689	0.719808523639825	402771176992297	0.0447586095198998	1
COX4I1	-0.270121327198309	722491723099338	402455147805326	0.0448425419847705	1
VTCN1	-111832320638101	0.624109156615785	402225030685364	0.0449037617950088	1
CTC-215O4.4	0.980382813651946	0.037842726688553	402117313629196	0.0449324488177629	1
RP11-326I11.1	0.97730488609739	0.308954688718746	402087365363004	0.0449404280171073	1
CPNE5	-0.461828609377486	370830901260247	401315036789307	0.0451467179253535	1
RP11-69M1.6	-0.658758256373113	109916751808306	401276492696551	0.0451570391902739	1
KCTD1	-0.321061491349819	415058083935211	40119089718265	0.0451799686846539	1
RANP4	-0.631700683149839	202756384085287	401042136530307	0.0452198481598801	1
RP11-500G22.4	13267977517069	-0.393897484208126	401020642892067	0.0452256131984796	1
BTG2	-0.285547050175792	641219865560623	400751341606565	0.0452979110240078	1
UQCRH	-0.279772520101404	566556951758286	400696161323404	0.0453127399903871	1
CTC-548K16.6	-145845799938398	-0.496842334976039	400679175483718	0.045317305737801	1
RP11-307L14.1	0.980411688852261	0.0376730226194167	400646695806105	0.0453260375358326	1
RP11-644F5.15	-0.921657558424437	0.37081862307916	400425900282846	0.0453854429333887	1
CDK1	0.302649382761091	591990236791846	400119479853131	0.0454680217722583	1
FANCB	0.515742277913958	223397333514335	399993910241728	0.0455019078873189	1
PPA1	-0.264816294835511	597549956868756	399885687973758	0.0455311340067375	1
RP11-387D10.2	105508083843858	-0.0926730566628493	399425698061824	0.0456555780812114	1
IRX6	-189707617680828	-0.204235952971221	399343564568112	0.0456778358683989	1
BLOC1S3	0.432301588789695	327584772778991	399205077403382	0.0457153911257794	1
RP11-196G11.6	-0.903776392170711	0.246533687311023	399049881648886	0.0457575161143835	1
ZNF888	-170003501408552	-0.73220867812343	398942181280892	0.0457867734046225	1
MIR6769A	-169999218058119	-0.731856442797315	398925637156598	0.0457912694366554	1
CTD-2373J6.1	-169992027449219	-0.73237940797352	398892912657006	0.0458001640183731	1
RP11-568J23.8	-169988301806366	-0.732310586182568	398877468368566	0.0458043624378491	1
RP11-324O2.6	-169982784107576	-0.732180888418245	398854717630079	0.0458105478022282	1
RP11-553P9.1	-112310291212454	-0.0916517813408437	398803985660291	0.0458243437424372	1
B3GALT2	0.552248000229738	267810765348255	398645180338347	0.0458675572183384	1
RCC2P8	-0.80344321969748	0.574336086987874	398605756299698	0.045878291783373	1
FAXDC2	-0.405381916423421	431307548032418	398295096415128	0.0459629724095643	1
HIST1H2AE	-0.779760384675284	1279179279613	398210702269584	0.0459860052625573	1
NSUN5P2	-110502125518848	0.134489878129165	397736038274363	0.0461157773614637	1
PLA2G6	-0.319807474264579	469944372526296	397735310979671	0.0461159764981001	1
RPL5P24	-0.403637448831271	359463344894398	397729112692496	0.0461176736544468	1
SNORA5C	0.892457127218565	0.389375575700601	397716761073506	0.0461210558541691	1
RP11-20I20.4	-112499207936226	-0.0912786243602976	397600392496006	0.0461529334820665	1
CTD-2561J22.5	0.384224757288926	367204836672261	396870122279351	0.0463535121614377	1
FLJ42351	-0.645705048046976	123467043695352	396844572692389	0.0463605463168075	1
CTC-471C19.1	139193085526824	-0.498422171711659	396775900094111	0.0463794584115719	1
A3GALT2	139182378934922	-0.498176876660687	396719472084002	0.0463950044933731	1
AC133680.1	139181326652233	-0.498149636987515	39671394150006	0.0463965284809472	1
AC084125.4	139180582260113	-0.498554927954993	396707978915751	0.0463981715680794	1
RP5-966M1.4	139175824878099	-0.498611072566821	396682108047719	0.0464053014171736	1
RN7SL832P	139175543660404	-0.49867955758913	396680263736874	0.0464058097417808	1
LLNLR-304A6.2	139174633686104	-0.498378884907045	396676821178838	0.0464067585872137	1
IQGAP3	0.297631357410196	556814463051898	396572708538506	0.0464354640059836	1
FAM129B	-0.259689669983317	539827818986042	396480790481432	0.0464608227515902	1
EDN1	-0.833644427590631	0.538316372786729	396110473762054	0.0465631352800153	1
KIAA0753	0.264926785113294	596914839927924	395697025751834	0.0466776449666506	1
TBX6	-0.606117139292708	146621626611869	395644173458823	0.0466923044687879	1
GPR78	-116406051820864	0.087261688022432	39559002259584	0.04670732918614	1
LA16c-380A1.1	-0.673345302157654	175907564778754	395448804576441	0.0467465355711751	1
MRPL23	0.788352168291469	0.686823471701961	395298170266643	0.0467883944502187	1
COL5A1	-0.322627042134417	644682504819761	395288224803063	0.0467911595267409	1
PWRN1	0.62801655031879	123336921207626	395066560996243	0.0468528320957522	1
TMEM241	-0.404255253418617	345738735051821	39501333218212	0.0468676544779381	1
EIF4A2P4	-0.305101331058547	533679996246697	394734677054167	0.0469453310205272	1
GDF15	-0.606379272170753	377471136623999	394721317795363	0.0469490583905491	1
GABPB1-AS1	-0.258810511929949	825122802016732	39442684483766	0.047031298663459	1
RND1	0.655289504131749	29231574517342	394021904268176	0.047144638450511	1
SCRG1	0.731181688605172	211129325605019	393936049670404	0.0471687054875806	1
RP11-130L8.2	-217268745425001	-0.819529013061847	393799065348867	0.0472071322065554	1
CICP22	-145779243900877	-0.497654348709899	393676052733229	0.0472416677315378	1
EN2	-0.634781426044963	130975007976133	393120244447567	0.0473980422332905	1
SIMC1	0.287320964390495	505747189439275	393110293000022	0.0474008470042886	1
ATOH1	-15524649689299	-0.610077781311439	393090941391196	0.0474063016699425	1
NACA3P	-0.330475198413128	479227038006295	392971759017299	0.0474399103749351	1
CORO6	-0.473493408338845	318500323616575	392832897846813	0.0474791000836273	1
CEBPG	0.265119940034516	704572363909855	392721112951063	0.0475106730759451	1
FRMPD3	-0.315428427293532	551828449848793	392433989067624	0.0475918710881283	1
IER2	-0.269675651718647	594958391915039	39210744760396	0.0476843942563834	1
SLC20A1	0.27355536894443	618745414112837	391928191689551	0.0477352657865006	1
KIAA1919	0.370576796887883	437174296159256	391677597852857	0.0478064784949212	1
RP13-147D17.1	-156142482852058	-0.462669751606735	391494517908823	0.0478585762406427	1
RP3-429G5.5	0.901272450707854	116822409566803	391225685952182	0.0479351844086528	1
RP11-335K5.2	-155157626614293	-0.609662761287323	391122003907207	0.047964764908784	1
ORC5	0.363260742283553	368812184490835	391028573924381	0.0479914369930305	1
LMF1-AS1	105519345240284	-0.0931481530486635	390794853134496	0.0480582274032518	1
RPAP3	0.260327874896591	546187135776677	390368878939638	0.0481802105164605	1
SNRPD2	-0.275151613755317	666661678776202	390335320579252	0.0481898342530131	1
SOD3	-101994552124657	0.765203945153445	390196311667509	0.0482297203017701	1
CDCP1	-113502746762405	-0.175888305671478	39018987296	0.0482315686144375	1
ARSE	-0.666270603672127	0.97589432293237	389776858040781	0.0483502861241018	1
SYNDIG1	-113701048927072	114726544210112	38975754841458	0.0483558440475204	1
ZNF205	0.280696378388736	472152757560866	389619232428223	0.0483956754993915	1
PCDHA9	-0.630038672778334	189707101779003	389468432794809	0.0484391413835252	1
MT-RNR2	-0.237241847953405	113968700964128	389288740720576	0.0484909889196	1
RP11-304F15.3	162025632844592	-0.572338976244291	389121782573298	0.048539214766761	1
RP11-448G15.3	0.601232560431623	222142235822282	388910200145788	0.0486004030793645	1
RP11-452L6.5	-0.346748168498577	385599049919426	388861972763506	0.0486143615278286	1
RP11-69H7.2	-0.988608440093593	0.0135612566162894	388644202983339	0.0486774433434968	1
CEBPB	0.384468967600443	439585567972069	388397857229963	0.0487489069993905	1
RP11-90O23.1	-0.754393750199895	0.640977821126754	388200458812827	0.0488062512166742	1
SIM2	-0.651419609811846	137166921548017	38754369314786	0.0489975547854994	1
C2orf71	-113850542402382	0.223476912851272	387440864607608	0.0490275784311372	1
C17orf105	-166262944161927	-0.427212204044524	387436131813137	0.0490289607693552	1
IGSF8	-0.263050073367648	602170792106897	38739094866885	0.0490421597777811	1
IL6R	-105030667617076	0.30962695475251	387378596407509	0.0490457688030223	1
AC105339.1	-129105849748215	-0.427083433978063	387244918901771	0.0490848440090958	1
RP11-800A3.7	-129103136902741	-0.427472070544688	387227697900601	0.0490898802612595	1
RP11-449H3.1	212056412609681	-0.820688354474366	386955681500488	0.0491695034129545	1
MAP7	-0.90812811868803	250505993225505	386482818013966	0.04930824221598	1
ACP6	-0.271255098169986	549528611390165	386234010061752	0.049381408760897	1
ERGIC2	0.302863272342718	445319615767771	386125182782804	0.0494134474578504	1
SLCO4A1	-0.5191762386951	289190338517064	38569630893898	0.0495399216156483	1
RP11-89K11.1	-0.991183166049352	0.0867024663284392	38563157026164	0.0495590426230865	1
CTC-444N24.7	0.604472824967525	191995726366769	385288947465156	0.0496603684813914	1
RP11-665C14.2	-203451084181923	-0.146762863215534	385177912371452	0.0496932524777029	1
FTCD	-0.603104259361954	214706197823184	384838855375422	0.0497938095658575	1
TMEM199	0.454581716607734	338162482399313	384741365650182	0.0498227627185247	1
ENO2	-0.3004975961961	907141469741129	384574276210759	0.0498724274350318	1
NANOS2	-114596118153702	-0.264662252512936	383689842972964	0.0501361840040725	1
LA16c-313D11.9	-114593444637234	-0.26543419824565	383669531365905	0.0501422586377562	1
ELP2	-0.247782919004029	670550164023735	383560011545926	0.0501750263592306	1
SOX5	0.348635529359623	673861181539011	383224149419804	0.050275655622505	1
TRIM16	-0.371778961630994	374758481619126	383050248744167	0.0503278426237053	1
MYLIP	-0.429458007467691	343341640345224	382849474069355	0.0503881656348191	1
LA16c-OS12.2	104188583455819	0.0614263955519115	382766428155785	0.0504131392237799	1
PHB2	-0.257372122363899	748209206735964	382693010980916	0.0504352281507177	1
POMC	-0.93551543195755	414238210804015	382690920845453	0.0504358571567086	1
BRPF1	0.255302215060343	596405189155697	382620993384954	0.0504569059272443	1
LEMD1	-0.308302554025566	447986213231121	38228154831871	0.0505592138388915	1
NUFIP1	0.405100463273466	341807711719511	382189441701407	0.0505870123519989	1
DDN	-0.797122553535869	0.973340410918293	382035393619547	0.050633541406925	1
SYT14P1	192096679371328	-0.865974581248875	382012968653384	0.0506403184690491	1
EMCN	192095203129425	-0.86608570006004	382007582672594	0.050641946312249	1
FLJ42102	19209431102845	-0.866109873364729	382004473314996	0.0506428861006479	1
RNU6-780P	192091183264312	-0.866196093030865	381993571391877	0.0506461813001834	1
LINC01063	192088342333824	-0.8659023872551	381984946407662	0.0506487884360407	1
RP11-752G15.4	192087847964003	-0.86566723432535	381984076439924	0.0506490514153071	1
CTD-2003D5.1	192086877827418	-0.866039272774339	381979510395328	0.050650431691374	1
CTD-2616J11.11	192086588343582	-0.866047569148175	381978501323537	0.0506507367304746	1
TIMP4	192086298172091	-0.86626090973941	381976784829537	0.0506512556254556	1
LA16c-429E7.1	192085348169129	-0.866081778487337	38197417881885	0.050652043431475	1
CTD-2008P7.5	192085386745303	-0.866355347150792	38197336825682	0.0506522884698134	1
KRT18P37	19208141989413	-0.865844414810323	38196167203735	0.0506558244549099	1
GJA9	192080536430105	-0.866090770913094	381957830084565	0.0506569860057608	1
RP1-131F15.2	192080536430105	-0.866090770913094	381957830084565	0.0506569860057608	1
RP11-495P10.6	192080041083485	-0.865881504968826	381956866767639	0.0506572772531083	1
RP11-252O18.3	192079726509297	-0.866511259562726	381953640803033	0.0506582525978001	1
RP11-602M11.3	192077626389157	-0.866170360146809	381947688116359	0.0506600523972917	1
UNC93B6	192075759203066	-0.866222458726254	381941180436905	0.0506620200766279	1
UOX	192075404439731	-0.866010330420289	381940706676627	0.0506621633272057	1
RN7SL395P	19207520242483	-0.866237034661094	38193924024156	0.050662606734907	1
RP3-477M7.5	192075351913031	-0.866631660420839	38193839474854	0.0506628623894936	1
AC006994.2	192074024779579	-0.866047417430985	381935898662253	0.0506636171475097	1
AQP8	192073624590054	-0.866280836109961	381933741194367	0.0506642695248311	1
SIGLEC15	192073330198306	-0.86631498920714	381932625363568	0.0506646069343606	1
RPL21P123	192072494064176	-0.866089923003207	381930563846103	0.0506652303107815	1
RP4-816N1.6	192072425042658	-0.866091135430637	381930323521898	0.0506653029822641	1
RP11-679C8.2	192072678599111	-0.866634344430581	381929318448426	0.0506656069069828	1
RP11-533E19.3	19206973296765	-0.866414197689289	381920088849049	0.0506683979407094	1
PABPC1P1	192069049121099	-0.866183724435689	381918558414712	0.0506688607602392	1
AOC2	-0.413266109049958	382278522923637	381913530865099	0.0506703811758682	1
ADARB2-AS1	19206468285639	-0.866552142612651	381902489962998	0.0506737202997638	1
RP4-760C5.3	192064200376783	-0.866539197506749	381900898480967	0.0506742016342963	1
RP11-517C16.4	192063919891205	-0.866325440142518	381900683236104	0.0506742667342307	1
RP11-296L22.8	192063025961174	-0.866349610490565	381897568158467	0.0506752088867077	1
RP11-423E7.2	192062325474669	-0.866617139607043	381894274862179	0.0506762049613942	1
CENPA	0.410045881764583	373379888605656	381578912997613	0.0507716837587086	1
CCBL1	-0.301241012214941	458144245764474	381163177612809	0.050897842291745	1
RP1-40E16.9	-0.669803838288233	154776835787391	380854794963212	0.0509916377835537	1
FNDC9	0.758692858142021	201930130169935	380758307008446	0.0510210224015831	1
AC006116.22	-0.683066593355703	116941074135293	380684677853903	0.0510434576028567	1
FBXO5	0.307096575076589	499228493520086	380500661648736	0.0510995739600976	1
NIFK	0.321349241255665	450928526837771	38034071583563	0.0511484029644138	1
TXN2	-0.251970532224278	580620997361711	380249233852759	0.0511763531890725	1
SDC1	-0.354233964626488	632042748299266	380186580154859	0.0511955049097707	1
GATM	-0.391395382250367	387108776305926	379936623998884	0.0512719859298465	1
HMGB2	0.292084823677245	765523669733872	379888553565926	0.0512867082600609	1
CEBPB-AS1	0.819770172261866	0.463403670653468	379806060029641	0.0513119836299513	1
PALB2	0.302456964050172	455947665894925	379689430863369	0.0513477403680639	1
C6orf203	0.392099210290149	328638843214796	379617704882622	0.0513697435542938	1
TRIM65	-0.273109783468492	554249890046061	37959930588355	0.0513753893726378	1
AC105399.2	-0.735911621070306	107585173430338	379539235323072	0.0513938268725589	1
B3GAT3	-0.259922878665133	531033414783667	379530343383317	0.0513965566765129	1
RP1-40G4P.1	-0.319850658845455	463180381331005	379035296223894	0.0515487771494699	1
SESN1	-0.341319750691652	521530551089044	378763569250438	0.0516325322441081	1
EIF4EBP1	0.25995916143896	541668002140599	378667772323557	0.0516620942828748	1
ZFX-AS1	0.927632613504101	0.223313193473712	37850857931516	0.0517112593656285	1
CTD-2653D5.1	148774478148958	-0.610955584041224	378251401936974	0.05179079048433	1
LRMP	148773871843314	-0.610604369536517	378250142945783	0.0517911801406544	1
HIGD1B	148772475632497	-0.611251690507201	378240608475763	0.0517941311488281	1
SNORA2	148764550062477	-0.611358442817997	378202745328714	0.0518058519049926	1
RNU6-516P	148763036193653	-0.610798379909347	378198158963118	0.0518072718315035	1
CTD-2201E9.1	148762609391803	-0.611114299455252	37819470785154	0.0518083403135561	1
RP1-184J9.2	148762593636287	-0.6112076066542	378194206281058	0.0518084956043203	1
ZNF192P1	-0.579891092898425	274364666990941	378135177356129	0.051826774933714	1
CLSPN	0.375159268500005	443689692563319	377838191142216	0.0519188454373263	1
SPRTN	0.310529157845619	44691080860556	377715880606523	0.0519568139651389	1
WSB1	-0.240702813897048	996228766724412	377613698678518	0.0519885565469655	1
LPCAT4	-0.328278722942841	718127207272344	377512290169022	0.0520200791546702	1
UBE2SP1	0.364133290240248	408141238528796	377478852958507	0.0520304774693736	1
SLC25A5	-0.323051901246642	698511445582208	377443506605748	0.0520414718809351	1
SARS	0.261544274792493	753124349831086	377252006151805	0.0521010804607283	1
RP11-295G20.2	0.921936024008472	0.0863513470054164	377231644489582	0.0521074227078593	1
RUNX3	-115786841558642	0.0867183268233661	377211305658762	0.0521137586590078	1
RN7SL674P	-0.754365349180933	0.640800930141562	377192747162117	0.0521195407118591	1
LCAT	-0.362165193784134	388626251162925	377076317738791	0.052155830751345	1
FUT3	-0.595149291204722	307762680168835	377062390951726	0.0521601733998945	1
FLJ44511	-0.543238489328072	160723063276351	37578718435309	0.0525594342726318	1
RP11-452N17.1	-0.354841062896795	472709114496354	375777937120586	0.0525623413197419	1
NACA	-0.271914337857015	820576351488469	375435546705659	0.0526700982945158	1
CKAP2	0.254308473596242	676210215158019	375336369028282	0.0527013551111607	1
PKP3	-166099148626884	-0.175498675027833	374908096946587	0.0528365548938472	1
C6orf211	0.300923757434974	465350843969205	374898986639207	0.0528394348815093	1
NXF4	-0.766503365364009	0.556349370630063	374749985494758	0.0528865613265838	1
MIR1270	-197308349366513	-0.865918851673951	374711617040144	0.0528987037977934	1
CTD-2651B20.3	118867973016973	-0.329080345781642	374566314523287	0.0529447144690027	1
PERM1	118862764614785	-0.328225710730494	374538498006492	0.0529535275203596	1
ARHGAP23	118861826688136	-0.328799867837193	374530424370328	0.0529560857651555	1
LINC00658	-197354021877812	-0.865845571587387	374440225565016	0.0529846754195123	1
AC011406.2	-234573690334917	-10645803596402	374266382398358	0.0530398233231159	1
RP11-479J7.2	-234573690334917	-10645803596402	374266382398358	0.0530398233231159	1
RP11-483F11.7	-234573690334917	-10645803596402	374266382398358	0.0530398233231159	1
RP11-495P10.3	-234573690334917	-10645803596402	374266382398358	0.0530398233231159	1
RP11-575L7.2	-234573690334917	-10645803596402	374266382398358	0.0530398233231159	1
SEPHS1P1	-234573690334917	-10645803596402	374266382398358	0.0530398233231159	1
SERPINA4	-234573690334917	-10645803596402	374266382398358	0.0530398233231159	1
RP11-710M11.1	0.891696439720103	0.388965967588851	374233825732922	0.053050157960504	1
RNU6-509P	-23454336654908	-106459350717456	374208205926421	0.053058292092471	1
SPATA33	0.305684947130233	510635815265493	37402226934865	0.0531173654032078	1
CTC-235G5.3	-234431957065617	-10646419372549	373994287945236	0.0531262613114272	1
RN7SL220P	-234431957065617	-10646419372549	373994287945236	0.0531262613114272	1
TPM3P6	-169935086267826	-0.732447200542767	373907133456283	0.053153979765199	1
CTA-992D9.6	-234314796976736	-106469204773809	373771220020652	0.053197235989393	1
MARK2P10	-234314796976736	-106469204773809	373771220020652	0.053197235989393	1
RP3-404K8.2	-234314796976736	-106469204773809	373771220020652	0.053197235989393	1
RP1-45N11.1	-234284484177722	-106470519445796	373713144935861	0.0532157305077142	1
RP11-420N3.3	-234284484177722	-106470519445796	373713144935861	0.0532157305077142	1
SNRPEP9	-234284484177722	-106470519445796	373713144935861	0.0532157305077142	1
CTD-3193O13.12	-234254172638645	-10647183410822	373655081706185	0.0532342280572177	1
HMGN2P31	-234254172638645	-10647183410822	373655081706185	0.0532342280572177	1
RP11-3M1.3	-234254172638645	-10647183410822	373655081706185	0.0532342280572177	1
RP4-683L5.1	-234254172638645	-10647183410822	373655081706185	0.0532342280572177	1
RP11-343L5.2	0.924200073384336	0.15578948949778	373651131771116	0.0532354866589102	1
ANKRD13A	0.282684555583104	569281625418452	373574424327559	0.0532599348583454	1
RFESDP1	-234196935710836	-106474475502675	373542105011441	0.0532702392317822	1
RP11-712B9.5	-234196935710836	-106474475502675	373542105011441	0.0532702392317822	1
RP3-380E11.2	-234196935710836	-106474475502675	373542105011441	0.0532702392317822	1
AC024937.2	-234173114652346	-106475362154196	373499599205064	0.0532837945799311	1
AC026806.2	-234173114652346	-106475362154196	373499599205064	0.0532837945799311	1
CCDC58P5	-234173114652346	-106475362154196	373499599205064	0.0532837945799311	1
CTD-2373J6.2	-234173114652346	-106475362154196	373499599205064	0.0532837945799311	1
IGHEP2	-234173114652346	-106475362154196	373499599205064	0.0532837945799311	1
RP11-10C24.2	-234173114652346	-106475362154196	373499599205064	0.0532837945799311	1
RP11-209D20.2	-234173114652346	-106475362154196	373499599205064	0.0532837945799311	1
RP11-499O7.7	-234173114652346	-106475362154196	373499599205064	0.0532837945799311	1
GGNBP2	-234142807694702	-106476676781444	373441579502433	0.0533023032955653	1
OPN4	-234142807694702	-106476676781444	373441579502433	0.0533023032955653	1
OR7E145P	-234142807694702	-106476676781444	373441579502433	0.0533023032955653	1
RP11-16F15.2	-234142807694702	-106476676781444	373441579502433	0.0533023032955653	1
TNNI1	-0.77581069641044	121528508540148	373437957797619	0.0533034588720066	1
RP5-858B6.3	0.718101060906788	0.89293068196656	373413325216576	0.0533113190872922	1
RP11-686D22.8	-234117490598134	-106477971238637	373388970515402	0.0533190918383215	1
RP11-958J22.2	-234117490598134	-106477971238637	373388970515402	0.0533190918383215	1
RP4-781B1.5	-234117490598134	-106477971238637	373388970515402	0.0533190918383215	1
AC034243.1	-197292979800633	-0.8655566670098	373364542968853	0.0533268890432876	1
DHX8	0.259895299540972	624307295594715	373317636841857	0.053341864734307	1
HSPE1P26	-234055999931523	-106480372889894	373276923517155	0.0533548668635503	1
RP11-1250I15.3	-234055999931523	-106480372889894	373276923517155	0.0533548668635503	1
RP11-544A12.5	-234055999931523	-106480372889894	373276923517155	0.0533548668635503	1
CTB-55O6.13	-234031459408408	-106481519325259	373228237112118	0.0533704196670938	1
RP11-498E2.9	-234031459408408	-106481519325259	373228237112118	0.0533704196670938	1
RP3-326L13.2	-234031459408408	-106481519325259	373228237112118	0.0533704196670938	1
AC124861.1	-234025698183039	-106481687480439	373218949678659	0.0533733870698828	1
CTC-453G23.4	-234025698183039	-106481687480439	373218949678659	0.0533733870698828	1
PBOV1	-234025698183039	-106481687480439	373218949678659	0.0533733870698828	1
RP11-831A10.2	-234025698183039	-106481687480439	373218949678659	0.0533733870698828	1
RP11-89F3.2	-234025698183039	-106481687480439	373218949678659	0.0533733870698828	1
AC004775.5	-233995397701992	-106483002061423	373160987678917	0.053391910300248	1
RP11-686G8.1	-233995397701992	-106483002061423	373160987678917	0.053391910300248	1
RPS27P16	-233995397701992	-106483002061423	373160987678917	0.053391910300248	1
AC007292.7	-0.611860465482905	107533076861747	373076268874538	0.0534189965960332	1
CTD-2256P15.5	-233938175491258	-106485643297281	373048200271817	0.0534279738986896	1
MIR199A1	-233938175491258	-106485643297281	373048200271817	0.0534279738986896	1
MRPS21P3	-233938175491258	-106485643297281	373048200271817	0.0534279738986896	1
RGS1	-233938175491258	-106485643297281	373048200271817	0.0534279738986896	1
RP11-236P24.3	-233938175491258	-106485643297281	373048200271817	0.0534279738986896	1
RP11-758M4.3	-233938175491258	-106485643297281	373048200271817	0.0534279738986896	1
RPS16P5	-233938175491258	-106485643297281	373048200271817	0.0534279738986896	1
RP11-603J24.21	-0.854932112667299	0.688578066335612	373032762186293	0.0534329122094343	1
AC068535.3	-233914368850418	-106486529889232	373005775682794	0.0534415457712189	1
RP11-12L8.2	-233914368850418	-106486529889232	373005775682794	0.0534415457712189	1
RPL21P17	-233914368850418	-106486529889232	373005775682794	0.0534415457712189	1
AC008686.1	-233907877953209	-106486957850087	372990272242595	0.0534465063226989	1
CTC-241F20.4	-233907877953209	-106486957850087	372990272242595	0.0534465063226989	1
CTSLP7	-233907877953209	-106486957850087	372990272242595	0.0534465063226989	1
RNU6-879P	-233907877953209	-106486957850087	372990272242595	0.0534465063226989	1
RNU7-47P	-233907877953209	-106486957850087	372990272242595	0.0534465063226989	1
RP11-159D12.10	-233907877953209	-106486957850087	372990272242595	0.0534465063226989	1
RP11-6N17.10	-233907877953209	-106486957850087	372990272242595	0.0534465063226989	1
ST6GAL2-IT1	-233907877953209	-106486957850087	372990272242595	0.0534465063226989	1
UCMA	-233907877953209	-106486957850087	372990272242595	0.0534465063226989	1
KCNE3	-233884072978427	-106487844435043	372947857150228	0.0534600801414249	1
RP11-87C12.2	-233884072978427	-106487844435043	372947857150228	0.0534600801414249	1
ALDH3B2	-197532595856638	-0.865701504454773	372944736042551	0.0534610791128711	1
FMO1	-145947089089829	-0.497215549538292	372915749584479	0.0534703577391484	1
FAR2P2	-233858757519388	-106489138818281	372895330402194	0.0534768949862797	1
OR7E66P	-233858757519388	-106489138818281	372895330402194	0.0534768949862797	1
RP11-67L3.2	-233858757519388	-106489138818281	372895330402194	0.0534768949862797	1
PIK3C2G	-233853778378004	-106489158971292	372889950447561	0.0534786175317422	1
GAPDHP38	-233828463090361	-106490453345851	372837433316006	0.0534954354717175	1
MIR148B	-233828463090361	-106490453345851	372837433316006	0.0534954354717175	1
RN7SL123P	-233828463090361	-106490453345851	372837433316006	0.0534954354717175	1
RP11-439H8.4	-233796563907531	-106491800120044	372777266440496	0.053514710029395	1
RP11-467I20.3	-233796563907531	-106491800120044	372777266440496	0.053514710029395	1
RPL3L	-233796563907531	-106491800120044	372777266440496	0.053514710029395	1
SGOL1-AS1	-233796563907531	-106491800120044	372777266440496	0.053514710029395	1
TMEM233	-233796563907531	-106491800120044	372777266440496	0.053514710029395	1
RNU4-53P	-233772765014228	-106492686679265	372734886215868	0.0535282910191144	1
RP11-179D22.1	-233772765014228	-106492686679265	372734886215868	0.0535282910191144	1
RP11-523L20.1	-233772765014228	-106492686679265	372734886215868	0.0535282910191144	1
RPSAP41	-233772765014228	-106492686679265	372734886215868	0.0535282910191144	1
RP3-408N23.4	-114673207846322	-0.265211255321375	372704434057286	0.0535380518444216	1
AC005083.1	-23374247503808	-106494001180342	372677022947971	0.0535468395348519	1
CABP5	-23374247503808	-106494001180342	372677022947971	0.0535468395348519	1
LINC00702	-23374247503808	-106494001180342	372677022947971	0.0535468395348519	1
RP11-336K24.5	-23374247503808	-106494001180342	372677022947971	0.0535468395348519	1
RP11-380D23.1	-23374247503808	-106494001180342	372677022947971	0.0535468395348519	1
RPL21P112	-23374247503808	-106494001180342	372677022947971	0.0535468395348519	1
WI2-85898F10.1	-23374247503808	-106494001180342	372677022947971	0.0535468395348519	1
EPHA1	-0.705950824381927	102773305976639	372647176343402	0.0535564097547668	1
JAK3	-0.36701286569118	368977341911063	372625884639297	0.0535632379798669	1
ACSM1	-233717160343562	-106495295522971	372624541124724	0.0535636688743761	1
CTXN3	-233717160343562	-106495295522971	372624541124724	0.0535636688743761	1
LRRC70	132478747124443	-0.394162103644254	37262024064776	0.0535650481560837	1
RP11-433J8.2	-233679512381126	-106496810398274	372555159673109	0.0535859260145682	1
RP11-1100L3.4	-0.886305570645984	0.410219832033073	372500139097129	0.0536035832388005	1
CTD-2113L7.1	-233649225987349	-106498124869648	372497332688853	0.0536044840375801	1
LINC01160	-233649225987349	-106498124869648	372497332688853	0.0536044840375801	1
RP1-168P16.3	-233649225987349	-106498124869648	372497332688853	0.0536044840375801	1
RP11-214C8.2	-233649225987349	-106498124869648	372497332688853	0.0536044840375801	1
RP3-341O5.3	-233649225987349	-106498124869648	372497332688853	0.0536044840375801	1
KRT8P26	-0.77964783500635	0.466308173338832	372473358010196	0.0536121800651571	1
AC012499.1	-233631188513577	-10649884326	372464254924115	0.0536151025214527	1
AC019206.1	-233618940872038	-106499439331461	372439517519965	0.0536230450741858	1
RP11-379F4.1	-233618940872038	-106499439331461	372439517519965	0.0536230450741858	1
UXS1	-0.255253573358143	535077245109413	372432066594132	0.0536254376216045	1
RP1-151B14.6	-233600121719398	-106500305704329	372402554068997	0.0536349154227538	1
RP11-21A7A.3	-233600121719398	-106500305704329	372402554068997	0.0536349154227538	1
RP11-320N21.2	-233600121719398	-106500305704329	372402554068997	0.0536349154227538	1
RP11-816J8.1	-233600121719398	-106500305704329	372402554068997	0.0536349154227538	1
C5orf27	-233569838454565	-10650162015047	37234475798585	0.0536534814883769	1
GGT6	-233569838454565	-10650162015047	37234475798585	0.0536534814883769	1
PSMB11	-233569838454565	-10650162015047	37234475798585	0.0536534814883769	1
RNU2-35P	-233569838454565	-10650162015047	37234475798585	0.0536534814883769	1
RP11-10J18.3	-233569838454565	-10650162015047	37234475798585	0.0536534814883769	1
SLC39A2	-233569838454565	-10650162015047	37234475798585	0.0536534814883769	1
TMC1	-233569838454565	-10650162015047	37234475798585	0.0536534814883769	1
AC108039.1	-233561738747929	-106502080335291	372327004673801	0.0536591858219547	1
RP11-39H3.2	-233561738747929	-106502080335291	372327004673801	0.0536591858219547	1
RP11-634B7.4	-233561738747929	-106502080335291	372327004673801	0.0536591858219547	1
AC007875.3	-233539556470541	-106502934587052	372286973713201	0.0536720505653887	1
FLJ31356	-233539556470541	-106502934587052	372286973713201	0.0536720505653887	1
OLR1	-23353795247967	-106502966840037	372284697884879	0.0536727820461128	1
RP11-576N17.5	-23353795247967	-106502966840037	372284697884879	0.0536727820461128	1
USP8P1	-23353795247967	-106502966840037	372284697884879	0.0536727820461128	1
LDHBP2	-0.24403343282036	576533222820637	372279275402006	0.0536745249449528	1
CTC-499J9.1	-233507672014035	-106504281266682	372226926097577	0.053691354184178	1
MIR302D	-233482358382216	-106505575541757	372174518641049	0.0537082077167801	1
PRELID1P4	-233482358382216	-106505575541757	372174518641049	0.0537082077167801	1
RP11-339B9.1	-233482358382216	-106505575541757	372174518641049	0.0537082077167801	1
RP11-396O20.1	-233482358382216	-106505575541757	372174518641049	0.0537082077167801	1
AC007919.18	-233458576319132	-106506462028031	372132236639266	0.0537218091236844	1
ARHGEF35	-233458576319132	-106506462028031	372132236639266	0.0537218091236844	1
FTH1P12	-233458576319132	-106506462028031	372132236639266	0.0537218091236844	1
MIR6757	-233458576319132	-106506462028031	372132236639266	0.0537218091236844	1
MIR6775	-233458576319132	-106506462028031	372132236639266	0.0537218091236844	1
RPS4XP5	-233458576319132	-106506462028031	372132236639266	0.0537218091236844	1
RP11-5G9.5	-233428298993415	-106507776429444	372074495730382	0.0537403892940406	1
ZNF667	-233428298993415	-106507776429444	372074495730382	0.0537403892940406	1
ORM2	-23340298566301	-106509070681623	372022113376157	0.0537572510495487	1
AC010423.1	-233396420064999	-106509123072522	372014493956291	0.0537597041895571	1
MIR659	-233396420064999	-106509123072522	372014493956291	0.0537597041895571	1
RN7SL16P	-233396420064999	-106509123072522	372014493956291	0.0537597041895571	1
RN7SL273P	-233396420064999	-106509123072522	372014493956291	0.0537597041895571	1
RP5-1125A11.6	211618167490464	-0.820643443815774	372013613752347	0.0537599875866877	1
AP001471.1	-23331705845704	-106512618142458	371862176963439	0.0538087688882475	1
RP11-510J16.5	-23331705845704	-106512618142458	371862176963439	0.0538087688882475	1
RPL17P26	-23331705845704	-106512618142458	371862176963439	0.0538087688882475	1
SCARNA21	-23331705845704	-106512618142458	371862176963439	0.0538087688882475	1
STAP1	-233303210744468	-106513246421323	37183521750215	0.0538174580715199	1
TMEM78	-233303210744468	-106513246421323	37183521750215	0.0538174580715199	1
RP11-267M23.7	-233272939843238	-106514560773542	371777537084321	0.0538360537812687	1
RP11-368J21.3	-233272939843238	-106514560773542	371777537084321	0.0538360537812687	1
MPST	-0.266872921472425	694326850420227	371734949471869	0.0538497880581937	1
AC083822.2	-233223857937879	-106516741412873	371682995218963	0.0538665480527072	1
CTC-498M16.3	-233223857937879	-106516741412873	371682995218963	0.0538665480527072	1
RP5-971N18.3	-233223857937879	-106516741412873	371682995218963	0.0538665480527072	1
UNC93B2	-233223857937879	-106516741412873	371682995218963	0.0538665480527072	1
[truncated: 55,992 more rows]
