# Supplementary material for: Functional Polymorphisms in the p53 Pathway Genes on the Genetic Susceptibility to Zika Virus Teratogenesis
Source: Front Cell Infect Microbiol. 2021 Jul 7;11:641413. doi: 10.3389/fcimb.2021.641413 (PMC8294037; doi:10.3389/fcimb.2021.641413)
Supplement: Supplementary file 6 [file Table_5.xlsx]

## Sheet: Informations
Supplementary file
* In this file, we present the mirrors of the 48-well plates and 8-well strips from Step One that were used for the genotyping of the samples for polymorphisms in TP53, MDM2, MIR605 and LIF genes.
		1
	A	Sample
		Genotype
* Each tab of this spreadsheet shows the genotyping of a polymorphism in a specific a gene.
* Same samples were genotyped more than once in order to confirm the genotype.
* Genotyping files are provided separately.
Important informations
** The alleles that, according to the supplier (ThermoFisher), must be the VIC (reference) and FAM (alteration), have been inverted. Thus, in our experiment, G represents C and C represents G.
The GG genotypes are actually CC; and CC are GG.
** For the rs2043556 (MIR605) the alleles were spelled incorrectly. A means T and G means C. For more information on the probe and allele frequency, access the following links: https://bit.ly/3bD46tr and https://bit.ly/3eZTOpk
** BLANK means Negative Control (with the genotyping mix but without DNA).

## Sheet: TP53
TP53 - Genotyping file 1													Case	Controls			The genotypes of these plaques represent:
	1	2	3	4	5	6	7	8					AC1	AC5			GG = CC
A	C02	C34	C91	C20	C32	C81	C92						AC2	C01			CG = CG
	GG	CG	GG	GG	GG	CG	CG						AC3	C02			CC = GG
B	C03	C74	C04			C85	C93						AC4	C03
	CG	CG	GG			GG	GG						C10	C04
C		C75		C28	C40	C86	C95						C13	C05
		CC		GG	GG	CC	GG						MT01	C06
D	C13	C87	C07			C89	C113						MT02	C07
	CG	CG	CC			GG	CG						MT04	C09
E		C88	C09	C30	C45	C90	C114						MT05	C11
		GG	CC	GG	GG	GG	GG						MT06	C113
F	C33	BLANK	C11	BLANK	C54	BLANK	C115						MT07	C114
	CG	OK	CG	OK	CC	OK	GG						MT08	C115
													MT09	C116
TP53 - Genotyping file 2													MT10	C118
	1	2	3	4	5	6	7	8					MT11	C152
A	C05	C27	POA1	AC4	AC5	AC1	AC2	BLANK					MT12	C153
	GG	GG	GG	CG	CG	GG	GG	OK					MT13	C18
B													POA1	C19
													ZF01	C20
C	C18	C21	C35	C42	AC3	C01	C06	BLANK					ZF02	C21
	CC	CC	CC	GC	GG	CC	CG	OK					ZF03	C22
D													ZF04	C27
													ZF05	C28
E													ZF06	C30
													ZF07	C32
F													ZF08	C33
													ZF10	C34
													ZF11	C35
TP53 - Genotyping file 3													ZF12	C40
	1	2	3	4	5	6	7	8					ZF13	C42
A	ZF01	ZF07	ZF14	C152	MT05	POA2							ZF14	C45
	GG	GG	CG	GG	GG	GG							ZF15	C54
B	ZF02	ZF08	BLANK	C153	MT06	BLANK							ZF16	C74
	CG	GG	OK	CG	GG	OK							ZF17	C75
C	ZF03	ZF10	C19	C10	MT07								ZF18	C77
	CG	GG	CG	CC	CC								ZF19	C81
D	ZF04	ZF11	C22	MT01	MT08								ZF20	C85
	CG	CC	GG	GG	CC								ZF21	C86
E	ZF05		C77	MT02	MT09								ZF22	C87
	CG		GG	CG	CC									C88
F	ZF06	ZF13	C116	MT04	MT10									C89
	GG	CG	GG	GG	CG									C90
														C91
TP53 - Genotyping file 4														C92
	1	2	3	4	5	6	7	8						C93
A														C95
														POA2
B
C
D							C118
							GG
E
F								BLANK
								OK
TP53 - Genotyping file 5
	1	2	3	4	5	6	7	8
A
B
C
D
E	MT11	MT12	MT13	BLANK
	GG	CC	CG	OK
F
TP53 - Genotyping file 6
	1	2	3	4	5	6	7	8
A
B
C
D
E
F	POA3	ZF20	ZF21	ZF22	BLANK
	CG	GG	CG	GG	OK
TP53 - Genotyping file 7
	1	2	3	4	5	6	7	8
A	ZF12	ZF14	ZF15	ZF16	ZF17	ZF18	ZF19	BLANK
	GG	CG	GG	GG	CG	GG	GG	OK
B
C
D
E
F

## Sheet: MDM2
MDM2 - Genotyping file 1													Case	Controls
	1	2	3	4	5	6	7	8					AC1	AC5
A	ZF01	ZF07	ZF14	MT07	C09	C54	C90	C114					AC2	C01
	GT	GT	GT	GG	GT	TT	GG	GT					AC3	C02
B	ZF02	ZF08	MT01	MT08	C11	C77	C92	C115					AC4	C03
	GT	TT	TT	TT	TT	TT	GT	GT					C10	C04
C	ZF03	ZF10	MT02	MT09	C19	C81	C93	BLANK					C13	C05
	GT	TT	GT	GT	TT	TT	GG	OK					MT01	C06
D	ZF04	ZF11	MT04	C118	C20	C85	C95	MT10					MT02	C07
	TT	GT	GT	GT	TT	TT	TT	TT					MT04	C09
E	ZF05	ZF12	MT05	C152	C22	C86	C113	AC3					MT05	C11
	TT	TT	GG	TT	GT	GT	TT	TT					MT06	C113
F	ZF06	ZF13	MT06	C01	C42	C89	C116	BLANK					MT07	C114
	TT	TT	GT	TT	TT	GT	TT	OK					MT08	C115
													MT09	C116
MDM2 - Genotyping file 2													MT10	C118
	1	2	3	4	5	6	7	8					MT11	C152
A	C03	C05	C10	C13	C27	C33	C34	BLANK					MT12	C153
	TT	TT	GT	GT	GG	GT	TT	OK					MT13	C18
B													POA1	C19
													ZF01	C20
C													ZF02	C21
													ZF03	C22
D													ZF04	C27
													ZF05	C28
E													ZF06	C30
													ZF07	C32
F													ZF08	C33
													ZF10	C34
													ZF11	C35
MDM2 - Genotyping file 3													ZF12	C40
	1	2	3	4	5	6	7	8					ZF13	C42
A	C02	C74	C75	C87	C88	C91	AC1						ZF14	C45
	GG	TT	GT	GT	GT	GG	GG						ZF15	C54
B	AC2	AC4	POA1	POA2	B	ZF15	ZF16						ZF16	C74
	GT	GT	GG	GT	OK	GT	GT						ZF17	C75
C	ZF17	ZF18	ZF19	C04	C06	C07	C18						ZF18	C77
	TT	TT	GT	TT	GT	GT	GT						ZF19	C81
D	C21	C28	B	C30	C32	C35	C40						ZF20	C85
	TT	GG	OK	GT	GT	TT	GT						ZF21	C86
E	C45	C114	C118	C152	C153	AC5	BLANK	BLANK					ZF22	C87
	GT	GT	GT	TT	GT	TT	OK	OK						C88
F														C89
														C90
														C91
MDM2 - Genotyping file 4														C92
	1	2	3	4	5	6	7	8						C93
A														C95
														POA2
B					MT11	MT12	MT13	BLANK
					GG	GT	GG	OK
C
D
E
F
MDM2 - Genotyping file 5
	1	2	3	4	5	6	7	8
A		ZF20	ZF21	ZF22	BLANK
		GT	TT	TT	OK
B
C
D
E
F

## Sheet: MIR605
MIR605 - Genotyping file 1													Case	Controls			The genotypes of these plaques represent:
	1	2	3	4	5	6	7	8					AC1	AC5			AA = TT
A	C42	C87	C88	C91	C81	C85	C89	BLANK					AC2	C01			AG = TC
	AA	AA	AA	AG	AA	AA	AG	OK					AC3	C02			GG = CC
B													AC4	C03
													C10	C04
C													C13	C05
													MT01	C06
D													MT02	C07
													MT04	C09
E													MT05	C11
													MT06	C113
F													MT07	C114
													MT08	C115
													MT09	C116
MIR605 - Genotyping file 2													MT10	C118
	1	2	3	4	5	6	7	8					MT11	C152
A		C34				C92	C115						MT12	C153
		AA				AA	AG						MT13	C18
B	C03	C74	C07	C28	C42	C93	C118						POA1	C19
	AG	AA	AA	AA	AA	GG	AA						ZF01	C20
C		C75	C09	C30	C45	C95	AC1						ZF02	C21
		AA	AG	AA	AA	AA	AA						ZF03	C22
D	C13	C01	C11	C32	C54	C113	AC2						ZF04	C27
	AA	GG	AG	AA	GG	AA	AA						ZF05	C28
E	C27	C04	C18		C86	C114	AC3	POA1					ZF06	C30
	AG	AA	AA		AA	AA	AA	AA					ZF07	C32
F	C33	BLANK	C20	BLANK	C90	BLANK		BLANK					ZF08	C33
	AA	OK	AA	OK	AA	OK		OK					ZF10	C34
													ZF11	C35
MIR605 - Genotyping file 3													ZF12	C40
	1	2	3	4	5	6	7	8					ZF13	C42
A		C05	C06	C07	C18		BLANK						ZF14	C45
		AA	AA	AA	AA		OK						ZF15	C54
B	C21		C40	C86	AC3		BLANK						ZF16	C74
	AA		GG	AA	AA		OK						ZF17	C75
C													ZF18	C77
													ZF19	C81
D													ZF20	C85
													ZF21	C86
E													ZF22	C87
														C88
F														C89
														C90
														C91
MIR605 - Genotyping file 4														C92
	1	2	3	4	5	6	7	8						C93
A														C95
														POA2
B								AC4
								AA
C								AC5
								AA
D								C02
								AA
E								C35
								AA
F								BLANK
								OK
MIR605 - Genotyping file 5
	1	2	3	4	5	6	7	8
A	AC4	AC5		C32	ZF12	BLANK
	AA	AA		AA	AA	OK
B	ZF15	ZF16	ZF17	ZF18	ZF19	BLANK
	AA	AG	AA	AA	AA	OK
C
D
E
F
MIR605 - Genotyping file 6
	1	2	3	4	5	6	7	8
A					AC4	ZF12	ZF15	BLANK
					AA	AA	AA	OK
B	ZF16	ZF17	ZF18	ZF19	AC5	BLANK
	AG	AA	AG	AA	AA	OK
C
D
E
F
MIR605 - Genotyping file 7
	1	2	3	4	5	6	7	8
A
B
C		ZF20	ZF21	ZF22	BLANK
		GG	AA	AG	OK
D
E
F
MIR605 - Genotyping file 8
	1	2	3	4	5	6	7	8
A			C74	C75	C87	C90	C92	BLANK
			AA	AA	AA	AA	AA	OK
B
C
D
E
F
MIR605 - Genotyping file 9
	1	2	3	4	5	6	7	8
A							ZF05	ZF13
							GG	AA
B							ZF06	ZF14
							AG	AA
C						ZF01	ZF07	C19
						GG	AA	AA
D						ZF02	ZF08	C22
						AG	AA	AA
E						ZF03	ZF10	C77
						AG	AG	AG
F						ZF04	ZF11	BLANK
						AA	AA	OK
MIR605 - Genotyping file 10
	1	2	3	4	5	6	7	8
A					ZF01	MT02	MT09
					GG	AA	AA
B					C116	MT04	MT10
					AA	AG	AA
C					C152	MT05	POA2
					AA	AA	AG
D					C153	MT06	BLANK
					AA	AA	OK
E					C10	MT07
					AA	AA
F					MT01	MT08
					AA	AA
MIR605 - Genotyping file 11
	1	2	3	4	5	6	7	8
A					MT11	MT12	MT13	BLANK
					AG	GG	AG	OK
B
C
D
E
F

## Sheet: LIF
LIF - Genotyping file 1													Case	Controls
	1	2	3	4	5	6	7	8					AC1	AC5
A						C01							AC2	C01
						TT							AC3	C02
B						C02	C27						AC4	C03
						TT	TG						C10	C04
C						C04	C40						C13	C05
						TT	TG						MT01	C06
D						C05	C33						MT02	C07
						TT	TT						MT04	C09
E						C06	BLANK						MT05	C11
						TG	OK						MT06	C113
F						C07	C04						MT07	C114
						TT	TT						MT08	C115
													MT09	C116
LIF - Genotyping file 2													MT10	C118
	1	2	3	4	5	6	7	8					MT11	C152
A	C13	C35	C85	C91	C40								MT12	C153
	GT	TT	TT	GT	GT								MT13	C18
B	C18	C45	C86	C92	C113								POA1	C19
	GT	GT	TT	TT	TT								ZF01	C20
C	C28	C114	C87	C93	C115								ZF02	C21
	GT	TT	TT	TT	TT								ZF03	C22
D	C30	C74	C88	C95	C118								ZF04	C27
	TT	GT	GT	TT	GT								ZF05	C28
E	C32	C75	C89	C20	BLANK								ZF06	C30
	GG	TT	GT	GT	OK								ZF07	C32
F	C33	C81	C90										ZF08	C33
	TT	GT	GG										ZF10	C34
													ZF11	C35
LIF - Genotyping file 3													ZF12	C40
	1	2	3	4	5	6	7	8					ZF13	C42
A								C21					ZF14	C45
								GT					ZF15	C54
B								BLANK					ZF16	C74
								OK					ZF17	C75
C													ZF18	C77
													ZF19	C81
D													ZF20	C85
													ZF21	C86
E													ZF22	C87
														C88
F														C89
														C90
														C91
LIF - Genotyping file 4														C92
	1	2	3	4	5	6	7	8						C93
A								C03						C95
								TT						POA2
B								C11
								GT
C								C09
								GT
D								C34
								GT
E								BLANK
								OK
F							C54
							GG
LIF - Genotyping file 5
	1	2	3	4	5	6	7	8
A
B					AC2
					GT
C					AC3
					GT
D					C42
					GT
E					BLANK
					OK
F
LIF - Genotyping file 6
	1	2	3	4	5	6	7	8
A						AC1	BLANK
						GT	OK
B
C
D
E
F
LIF - Genotyping file 7
	1	2	3	4	5	6	7	8
A	ZF01	ZF07	ZF14	C153	MT05	POA2
	TT	GT	GG	GT	TT	TT
B	ZF02	ZF08	C19	C10	MT06	BLANK
	TT	TT	TT	TT	GT	OK
C	ZF03	ZF10	C22	MT01	MT07
	TT	GT	GG	TT	GT
D	ZF04	ZF11	C77	MT02	MT08
	TT	TT	TT	TT	GT
E	ZF05	ZF13	C116	MT04	MT09
	TT	GT	GT	TT	GT
F	ZF06	BLANK	C152	BLANK	MT10
	TT	OK	GG	OK	TT
LIF - Genotyping file 8
	1	2	3	4	5	6	7	8
A								AC5
								TT
B								POA1
								GT
C
D								C42
								GT
E								B
								OK
F							AC4
							GT
LIF - Genotyping file 9
	1	2	3	4	5	6	7	8
A
B
C				ZF12
				TT
D				BLANK
				OK
E
F
LIF - Genotyping file 10
	1	2	3	4	5	6	7	8
A
B					MT11	MT12	MT13	BLANK
					TT	GT	TT	OK
C
D
E
F
LIF - Genotyping file 11
	1	2	3	4	5	6	7	8
A				ZF15
				GT
B				ZF16
				GG
C				ZF17
				GT
D				ZF18
				TT
E				ZF19
				GT
F				BLANK
				OK
LIF - Genotyping file 12
	1	2	3	4	5	6	7	8
A		ZF20	ZF21	ZF22	BLANK
		GG	GT	GT	OK
B
C
D
E
F
